# Supplementary material for: Glucoregulatory Properties of a Protein Hydrolysate from Atlantic Salmon (Salmo salar): Preliminary Characterization and Evaluation of DPP-IV Inhibition and Direct Glucose Uptake In Vitro
Source: Mar Drugs. 2024 Mar 28;22(4):151. doi: 10.3390/md22040151 (PMC11050766; doi:10.3390/md22040151)
Supplement: Supplementary file 1 [file marinedrugs-22-00151-s001.zip]

Archive with 3 entries (3 files):
- Supplementary Material - 260 Peptides.xlsx
- Supplementary Material - IC50 results raw.xlsx
- Supplementary Material - Ten Ranked Peptides.pdf
