# Supplementary material for: Glucoregulatory Properties of a Protein Hydrolysate from Atlantic Salmon (Salmo salar): Preliminary Characterization and Evaluation of DPP-IV Inhibition and Direct Glucose Uptake In Vitro
Source: Mar Drugs. 2024 Mar 28;22(4):151. doi: 10.3390/md22040151 (PMC11050766; doi:10.3390/md22040151)
Supplement: Supplementary file 1 [file marinedrugs-22-00151-s001.zip › Supplementary Material - 260 Peptides.xlsx]

## Sheet: peptides_TOP260
Sequence	N-term cleavage window	C-term cleavage window	Amino acid before	First amino acid	Second amino acid	Second last amino acid	Last amino acid	Amino acid after	A Count	R Count	N Count	D Count	C Count	Q Count	E Count	G Count	H Count	I Count	L Count	K Count	M Count	F Count	P Count	S Count	T Count	W Count	Y Count	V Count	U Count	O Count	Length	Missed cleavages	Mass	Proteins	Leading razor protein	Start position	End position	Unique (Groups)	Unique (Proteins)	Charges	PEP	Score	Experiment A1	Experiment A2	Intensity	Intensity A1	Intensity A2	Reverse	Potential contaminant
AEELKKEQDTSSHLERMKKNLE	AEEKAKKAITDAAMMAEELKKEQDTSSHLE	QDTSSHLERMKKNLEITVKDLQHRLDEAEN	M	A	E	L	E	I	1	1	1	1	0	1	5	0	1	0	3	4	1	0	0	2	1	0	0	0	0	0	22		2642.33	A0A1S3L4E3;A0A1S3QSZ1;A0A1S3R6B0;A0A1S3L564;A0A1S3L3X1;A0A1S3L404;A0A1S3L569;A0A1S3L5B8;A0A1S3L4K3;A0A1S3LA68;A0A1S3LA81;A0A1S3M1A4;A0A1S3M6K7;A0A1S3QCR9;A0A1S3QIW0;A0A1S3QIX9;A0A1S3QVU2;A0A1S3QJJ2;A0A1S3QLH3;A0A1S3QKB0;A0A1S3QKS8;A0A1S3QU62;A0A1S3QUR3;A0A1S3QVK8	A0A1S3QIW0	1768	1789	no	no	4	4.9622e-09	173.65	1	1	146390000	73348000	73040000
LEQQVDDLEGSLEQEKKLRMD	AEEDKVNTLTKAKTKLEQQVDDLEGSLEQE	DLEGSLEQEKKLRMDLERSKRKLEGDLKLA	K	L	E	M	D	L	0	1	0	3	0	3	4	1	0	0	4	2	1	0	0	1	0	0	0	1	0	0	21		2502.23	A0A1S3L4E3;A0A1S3QSZ1;A0A1S3N6D0;A0A1S3L564;A0A1S3L3X1;A0A1S3L404;A0A1S3L569;A0A1S3L5B8;A0A1S3L4K3;A0A1S3M1A4;A0A1S3M6K7;A0A1S3QCR9;A0A1S3QIK3;A0A1S3QIW0;A0A1S3QIX9;A0A1S3QTD0;A0A1S3QJJ2;A0A1S3QLH3;A0A1S3QVR7;A0A1S3QKB0;A0A1S3QKS8;A0A1S3QX64;A0A1S3S0Q3;A0A1S3QU62;A0A1S3QUR3;A0A1S3R4R2	A0A1S3QIW0	1029	1049	no	no	4	1.4452e-09	185.27	1	1	64279000	35066000	29214000
GEVDRKLAEKDEEMEQIKRN	ESKILRVQLELNQVKGEVDRKLAEKDEEME	KLAEKDEEMEQIKRNSQRMVDSMQSTLDSE	K	G	E	R	N	S	1	2	1	2	0	1	5	1	0	1	1	3	1	0	0	0	0	0	0	1	0	0	20		2416.2	A0A1S3LZ57;A0A1S3LZ68;A0A1S3QCR9;A0A1S3QU62;A0A1S3QUR3;A0A1S3QVK8	A0A1S3QCR9	1573	1592	no	no	3;4	5.0085e-21	220.36	2	3	203590000	97546000	106040000
AEELKKEQDTSSHLERMKKN	AEEKAKKAITDAAMMAEELKKEQDTSSHLE	KEQDTSSHLERMKKNLEITVKDLQHRLDEA	M	A	E	K	N	L	1	1	1	1	0	1	4	0	1	0	2	4	1	0	0	2	1	0	0	0	0	0	20		2400.21	A0A1S3L4E3;A0A1S3QSZ1;A0A1S3R6B0;A0A1S3L564;A0A1S3L3X1;A0A1S3L404;A0A1S3L569;A0A1S3L5B8;A0A1S3L4K3;A0A1S3LA68;A0A1S3LA81;A0A1S3M1A4;A0A1S3M6K7;A0A1S3NIA6;A0A1S3QCR9;A0A1S3QIW0;A0A1S3QIX9;A0A1S3QVU2;A0A1S3QJJ2;A0A1S3QLH3;A0A1S3QKB0;A0A1S3QKS8;A0A1S3QU62;A0A1S3QUR3;A0A1S3QVK8;A0A1S3MDU9;A0A1S3ME60;A0A1S3MDT6;A0A1S3ME52	A0A1S3QIW0	1768	1787	no	no	3;4	5.0085e-21	220.36	3	3	607280000	291150000	316130000
VEMEKKLEKGEAIDGMIPAQK	EVDQVQMVVDGVKLMVEMEKKLEKGEAIDG	LEKGEAIDGMIPAQK_______________	M	V	E	Q	K	-	2	0	0	1	0	1	4	2	0	2	1	4	2	0	1	0	0	0	0	1	0	0	21		2343.22	B5DGN9;B5DGG5;B5DGP0;B5DGP2	B5DGP0	361	381	no	no	3;4	2.9205e-20	209.56	4	5	956280000	483350000	472940000
ENDKQQADEKIKKKEFETT	LEGDLKLAQESIMDLENDKQQADEKIKKKE	QQADEKIKKKEFETTQLLSKVEDEQSLGAQ	L	E	N	T	T	Q	1	0	1	2	0	2	4	0	0	1	0	5	0	1	0	0	2	0	0	0	0	0	19		2308.15	A0A1S3L4E3;A0A1S3QSZ1;A0A1S3L564;A0A1S3L3X1;A0A1S3L404;A0A1S3L569;A0A1S3L5B8;A0A1S3L4K3;A0A1S3QIW0;A0A1S3QIX9;A0A1S3QTD0;A0A1S3QJJ2;A0A1S3QLH3;A0A1S3QKB0;A0A1S3QKS8;A0A1S3QX64;A0A1S3S0Q3	A0A1S3QIW0	1072	1090	no	no	3	9.8151e-12	193.06	1	1	42296000	18956000	23340000
AEELKKEQDTSSHLERMKK	AEEKAKKAITDAAMMAEELKKEQDTSSHLE	KKEQDTSSHLERMKKNLEITVKDLQHRLDE	M	A	E	K	K	N	1	1	0	1	0	1	4	0	1	0	2	4	1	0	0	2	1	0	0	0	0	0	19		2286.16	A0A1S3L4E3;A0A1S3QSZ1;A0A1S3R6B0;A0A1S3L564;A0A1S3L3X1;A0A1S3L404;A0A1S3L569;A0A1S3L5B8;A0A1S3L4K3;A0A1S3LA68;A0A1S3LA81;A0A1S3M1A4;A0A1S3M6K7;A0A1S3NIA6;A0A1S3QCR9;A0A1S3QIW0;A0A1S3QIX9;A0A1S3QVU2;A0A1S3QJJ2;A0A1S3QLH3;A0A1S3QKB0;A0A1S3QKS8;A0A1S3QU62;A0A1S3QUR3;A0A1S3QVK8;A0A1S3MDU9;A0A1S3ME60;A0A1S3MDT6;A0A1S3ME52	A0A1S3QIW0	1768	1786	no	no	4	6.871e-09	184.01	1	1	113410000	55763000	57650000
SMPGPMGPMGPRGPPGPPGSSGPQG	PQMSGGFDEKSGGGMSMPGPMGPMGPRGPP	PRGPPGPPGSSGPQGFTGPPGEPGEAGSSG	M	S	M	Q	G	F	0	1	0	0	0	1	0	8	0	0	0	0	3	0	9	3	0	0	0	0	0	0	25		2286.03	A0A1S3R8F9;A0A1S3S6G4	A0A1S3R8F9	161	185	no	no	2	8.2732e-17	253.09	1	1	53346000	26006000	27340000
SIMDLENDKQQADEKIKKK	RSKRKLEGDLKLAQESIMDLENDKQQADEK	LENDKQQADEKIKKKEFETTQLLSKVEDEQ	E	S	I	K	K	E	1	0	1	3	0	2	2	0	0	2	1	5	1	0	0	1	0	0	0	0	0	0	19		2260.17	A0A1S3L4E3;A0A1S3QSZ1;A0A1S3L564;A0A1S3L3X1;A0A1S3L404;A0A1S3L569;A0A1S3L5B8;A0A1S3L4K3;A0A1S3M1A4;A0A1S3QIK3;A0A1S3QIW0;A0A1S3QIX9;A0A1S3QTD0;A0A1S3QJJ2;A0A1S3QLH3;A0A1S3QVR7;A0A1S3QKB0;A0A1S3QKS8;A0A1S3QX64;A0A1S3S0Q3	A0A1S3QIW0	1067	1085	no	no	3;4;5	1.2929e-08	180.64	2	3	265740000	105390000	160350000
GEPGKQGPGGPSGERGPPGPMGPPG	GQRGERGFPGLAGQLGEPGKQGPGGPSGER	PSGERGPPGPMGPPGLAGAPGEPGREGTPG	L	G	E	P	G	L	0	1	0	0	0	1	2	10	0	0	0	1	1	0	8	1	0	0	0	0	0	0	25		2253.06	A0A1S3R8F9;A0A1S3S6G4	A0A1S3R8F9	965	989	no	no	2;3	3.1588e-11	198.78	4	3	2757500000	1290100000	1.4674e+09
VDRKLAEKDEEMEQIKRN	KILRVQLELNQVKGEVDRKLAEKDEEMEQI	KLAEKDEEMEQIKRNSQRMVDSMQSTLDSE	E	V	D	R	N	S	1	2	1	2	0	1	4	0	0	1	1	3	1	0	0	0	0	0	0	1	0	0	18		2230.14	A0A1S3LZ57;A0A1S3LZ68;A0A1S3QCR9;A0A1S3QU62;A0A1S3QUR3;A0A1S3QVK8	A0A1S3QCR9	1575	1592	no	no	3;4	4.716e-08	171.85	2	2	86372000	44678000	41695000
LRGHGGLQGMPGPNGPSGETGSAG	EKGGAGEKGDRGMKGLRGHGGLQGMPGPNG	MPGPNGPSGETGSAGITGPAGPRGPAGPHG	G	L	R	A	G	I	1	1	1	0	0	1	1	9	1	0	2	0	1	0	3	2	1	0	0	0	0	0	24		2190.02	A0A1S3M5Q9;A0A1S3M4X1;A0A1S3M538;A0A1S3Q217;A0A1S3Q269;A0A1S3Q205;A0A1S3Q1Z3	A0A1S3Q217	998	1021	no	no	2;3	2.6334e-10	171.91	2	2	373350000	179750000	193600000
GQKDSYVGDEAQSKRGILTL	SIVGRPRHQGVMVGMGQKDSYVGDEAQSKR	YVGDEAQSKRGILTLKYPIEHGIITNWDDM	M	G	Q	T	L	K	1	1	0	2	0	2	1	3	0	1	2	2	0	0	0	2	1	0	1	1	0	0	20		2164.11	A0A1S3MJL1;A0A1S3S0M7;A0A1S3R0T0;A0A1S3SAQ3;A0A1S3RC63;A0A1S3Q4A0;B5X240;O42161;A0A1S3L3A7;Q78BU2;B5DG40;A0A1S3SB73	Q78BU2	50	69	no	no	2;3;4	3.5099e-45	260.49	7	5	4341100000	2774100000	1.567e+09
EVKKEVKEEEEVGDWRK	GTKHKASMDFRANLKEVKKEVKEEEEVGDW	KKEVKEEEEVGDWRKNVDEQAGMDGRKKKF	K	E	V	R	K	N	0	1	0	1	0	0	6	1	0	0	0	4	0	0	0	0	0	1	0	3	0	0	17		2116.08	A0A1S3KLQ8;O13093;A0A1S3PCT1	A0A1S3KLQ8	137	153	yes	no	3	2.2513e-23	237.3		1	48625000	0	48625000
GYTGATGATGLTGPAGPQGARGF	GTSGTTGQKGEPGPTGYTGATGATGLTGPA	TGLTGPAGPQGARGFQGETGIQGLKGDVGM	T	G	Y	G	F	Q	4	1	0	0	0	1	0	8	0	0	1	0	0	1	2	0	4	0	1	0	0	0	23		2064	A0A1S3M973	A0A1S3M973	314	336	yes	yes	2	1.0274e-27	228.25	1	1	11488000	4756200	6731400
FSGLDGAKGETGPAGPKGEAGAS	FPGTPGLPGIKGHRGFSGLDGAKGETGPAG	GETGPAGPKGEAGASGENGAAGAMGPRGLP	G	F	S	A	S	G	4	0	0	1	0	0	2	7	0	0	1	2	0	1	2	2	1	0	0	0	0	0	23		2059.98	A0A1S3R8F9	A0A1S3R8F9	255	277	yes	yes	2;3	6.0897e-28	291.17	5	5	1.8687e+09	915140000	953550000
GQKDSYVGDEAQSKRGILT	SIVGRPRHQGVMVGMGQKDSYVGDEAQSKR	SYVGDEAQSKRGILTLKYPIEHGIITNWDD	M	G	Q	L	T	L	1	1	0	2	0	2	1	3	0	1	1	2	0	0	0	2	1	0	1	1	0	0	19		2051.03	A0A1S3MJL1;A0A1S3S0M7;A0A1S3R0T0;A0A1S3SAQ3;A0A1S3RC63;A0A1S3Q4A0;B5X240;O42161;A0A1S3L3A7;Q78BU2;B5DG40;A0A1S3SB73	Q78BU2	50	68	no	no	2;3	1.1151e-32	294.97	3	2	5082800000	2339500000	2743300000
FSGLDGAKGESGPAGPKGEAGAS	FPGTPGLPGIKGHRGFSGLDGAKGESGPAG	GESGPAGPKGEAGASGENGAAGAMGPRGLP	G	F	S	A	S	G	4	0	0	1	0	0	2	7	0	0	1	2	0	1	2	3	0	0	0	0	0	0	23		2045.97	A0A1S3S6G4	A0A1S3S6G4	255	277	yes	yes	2;3	1.2221e-27	284.72	4	4	1.6397e+09	795090000	844660000
GDRGDQGVKGADGAGGKDGIRG	GMPGERGAGGLPGLKGDRGDQGVKGADGAG	VKGADGAGGKDGIRGMTGPIGPNGPAGSPG	K	G	D	R	G	M	2	2	0	4	0	1	0	9	0	1	0	2	0	0	0	0	0	0	0	1	0	0	22		2041.99	A0A1S3S6G4	A0A1S3S6G4	728	749	yes	yes	3;4	2.2595e-11	187.76	2	4	183170000	69900000	113270000
AEELKKEQDTSSHLERM	AEEKAKKAITDAAMMAEELKKEQDTSSHLE	ELKKEQDTSSHLERMKKNLEITVKDLQHRL	M	A	E	R	M	K	1	1	0	1	0	1	4	0	1	0	2	2	1	0	0	2	1	0	0	0	0	0	17		2029.97	A0A1S3L4E3;A0A1S3QSZ1;A0A1S3R6B0;A0A1S3L564;A0A1S3L3X1;A0A1S3L404;A0A1S3L569;A0A1S3L5B8;A0A1S3L4K3;A0A1S3LA68;A0A1S3LA81;A0A1S3M1A4;A0A1S3M6K7;A0A1S3NIA6;A0A1S3QCR9;A0A1S3QIW0;A0A1S3QIX9;A0A1S3QVU2;A0A1S3QJJ2;A0A1S3QLH3;A0A1S3QKB0;A0A1S3QKS8;A0A1S3QU62;A0A1S3QUR3;A0A1S3QVK8;A0A1S3MDU9;A0A1S3ME60;A0A1S3MDT6;A0A1S3ME52	A0A1S3QIW0	1768	1784	no	no	2;3;4	5.2888e-12	224.16	5	5	1.4673e+09	684390000	782900000
AGPAGPAGARGADGSTGPAGPAGPL	PGPAGSRGLNGERGRAGPAGPAGARGADGS	GADGSTGPAGPAGPLGAAGPPGFPGAPGPK	R	A	G	P	L	G	7	1	0	1	0	0	0	8	0	0	1	0	0	0	5	1	1	0	0	0	0	0	25		2029	A0A1S3M5Q9;A0A1S3M4X1;A0A1S3M538;A0A1S3Q217;A0A1S3Q269;A0A1S3Q205;A0A1S3Q1Z3	A0A1S3Q217	219	243	no	no	2;3	5.8262e-41	239.87	3	3	149610000	77455000	72158000
VGMGQKDSYVGDEAQSKRG	VFPSIVGRPRHQGVMVGMGQKDSYVGDEAQ	QKDSYVGDEAQSKRGILTLKYPIEHGIITN	M	V	G	R	G	I	1	1	0	2	0	2	1	4	0	0	0	2	1	0	0	2	0	0	1	2	0	0	19		2010.94	A0A1S3MJL1;A0A1S3S0M7;A0A1S3R0T0;A0A1S3SAQ3;A0A1S3RC63;A0A1S3Q4A0;B5X240;O42161;A0A1S3L3A7;Q78BU2;B5DG40;A0A1S3SB73	Q78BU2	47	65	no	no	3;4	9.163e-12	193.85	2	2	85007000	43223000	41784000
SGESGPAGASGPAGPRGPSGSAGAA	RGFTGMQGPPGPSGQSGESGPAGASGPAGP	GPAGPRGPSGSAGAAGKDGMSGLPGPIGPP	Q	S	G	A	A	G	6	1	0	0	0	0	1	8	0	0	0	0	0	0	4	5	0	0	0	0	0	0	25		2008.92	A0A1S3R8F9;A0A1S3S6G4	A0A1S3R8F9	1111	1135	no	no	2;3	4.3541e-41	306.26	2	2	571530000	299240000	272280000
GLTGPAGPQGARGFQGETGIQ	GEPGPTGYTGATGATGLTGPAGPQGARGFQ	GPQGARGFQGETGIQGLKGDVGMVGAPGAK	T	G	L	I	Q	G	2	1	0	0	0	3	1	7	0	1	1	0	0	1	2	0	2	0	0	0	0	0	21		1997.99	A0A1S3M973	A0A1S3M973	323	343	yes	yes	2	2.1878e-14	199.58	1	1	19019000	8907500	10111000
GEEGKRGSTGEVGATGPAGLR	GEPGHSGVQGPAGPAGEEGKRGSTGEVGAT	GSTGEVGATGPAGLRGARGGAGTRGLPGLE	A	G	E	L	R	G	2	2	0	0	0	0	3	7	0	0	1	1	0	0	1	1	2	0	0	1	0	0	21		1984.99	A0A1S3Q217;A0A1S3Q269;A0A1S3Q205;A0A1S3Q1Z3	A0A1S3Q217	370	390	yes	no	3	6.8481e-09	175.73	1	1	84515000	40739000	43776000
SSYGGANRGMGGGFGAGGGGGSY	SGPSQGVSRQSYSARSSYGGANRGMGGGFG	GMGGGFGAGGGGGSYISSSSAYGGGMGLGM	R	S	S	S	Y	I	2	1	1	0	0	0	0	12	0	0	0	0	1	1	0	3	0	0	2	0	0	0	23		1979.82	A0A1S3LJL5	A0A1S3LJL5	44	66	no	no	2	3.2838e-93	276.14	1	1	19341000	0	19341000
LGSIDVNHEDYKFGHTK	PEGQFMDNKKASEKLLGSIDVNHEDYKFGH	SIDVNHEDYKFGHTKVFFKAGLLGVLEEMR	L	L	G	T	K	V	0	0	1	2	0	0	1	2	2	1	1	2	0	1	0	1	1	0	1	1	0	0	17		1958.95	A0A1S3L4E3;A0A1S3N6D0;A0A1S3L564;A0A1S3L3X1;A0A1S3L404;A0A1S3L5B8;A0A1S3L4K3;A0A1S3M6K7;A0A1S3QY49;A0A1S3QCR9;A0A1S3QIK3;A0A1S3QIW0;A0A1S3QIX9;A0A1S3QTD0;A0A1S3QJJ2;A0A1S3QLH3;A0A1S3QKB0;A0A1S3QKS8;A0A1S3QX64;A0A1S3QSI6	A0A1S3QIW0	748	764	no	no	3;4	3.1665e-11	193.69	2	2	305310000	144680000	160640000
GESGPAGPAGPNGPAGGRGGLGPA	GAPGPSGASGKTGSRGESGPAGPAGPNGPA	GPNGPAGGRGGLGPAGARGDKGEAGEGGER	R	G	E	P	A	G	4	1	1	0	0	0	1	10	0	0	1	0	0	0	5	1	0	0	0	0	0	0	24		1956.94	A0A1S3Q7E3	A0A1S3Q7E3	1055	1078	yes	yes	2;3	1.0712e-15	195.1	2	2	88800000	47542000	41257000
GQKDSYVGDEAQSKRGIL	SIVGRPRHQGVMVGMGQKDSYVGDEAQSKR	DSYVGDEAQSKRGILTLKYPIEHGIITNWD	M	G	Q	I	L	T	1	1	0	2	0	2	1	3	0	1	1	2	0	0	0	2	0	0	1	1	0	0	18		1949.98	A0A1S3MJL1;A0A1S3S0M7;A0A1S3R0T0;A0A1S3SAQ3;A0A1S3RC63;A0A1S3Q4A0;B5X240;O42161;A0A1S3L3A7;Q78BU2;B5DG40;A0A1S3SB73	Q78BU2	50	67	no	no	2;3	6.1615e-24	281.93	5	5	2.9705e+09	1421100000	1.5495e+09
GTGEFSEPSVEIEPVEKL	SNKKYSFRVAGVNSNGTGEFSEPSVEIEPV	EFSEPSVEIEPVEKLSIPDLELPDDLKKIV	N	G	T	K	L	S	0	0	0	0	0	0	5	2	0	1	1	1	0	1	2	2	1	0	0	2	0	0	18		1945.95	A0A1S3NZ45;A0A1S3PNI2;A0A1S3PNL7;A0A1S3PNK0;A0A1S3PPQ6;A0A1S3PNM3;A0A1S3PNJ9;A0A1S3PNQ1;A0A1S3PNJ4;A0A1S3PNP2;A0A1S3PNN0;A0A1S3PNJ3;A0A1S3PNP8;A0A1S3PNI8;A0A1S3PPP6;A0A1S3PNL0;A0A1S3PNI9;A0A1S3PNQ6;A0A1S3PNK5;A0A1S3PNK4;A0A1S3PNR1;A0A1S3PNL3;A0A1S3PNN5;A0A1S3PPR7;A0A1S3PPR2;A0A1S3PPQ1;A0A1S3PNR6;A0A1S3PNK9	A0A1S3PNI2	29112	29129	no	no	2	2.0902e-11	193.28	1	1	10655000	5475700	5179100
GEPGKQGPGGPSGERGPPGPM	GQRGERGFPGLAGQLGEPGKQGPGGPSGER	GPGGPSGERGPPGPMGPPGLAGAPGEPGRE	L	G	E	P	M	G	0	1	0	0	0	1	2	8	0	0	0	1	1	0	6	1	0	0	0	0	0	0	21		1944.91	A0A1S3R8F9;A0A1S3S6G4	A0A1S3R8F9	965	985	no	no	2;3	1.4468e-09	185.27	4	3	747890000	451710000	296180000
KTKNDENVRQVNDISGQ	LEKICRTLEDQLSELKTKNDENVRQVNDIS	KNDENVRQVNDISGQRARLLTENGEFGRQL	L	K	T	G	Q	R	0	1	3	2	0	2	1	1	0	1	0	2	0	0	0	1	1	0	0	2	0	0	17		1943.97	A0A1S3L4E3;A0A1S3QSZ1;A0A1S3L564;A0A1S3L3X1;A0A1S3L404;A0A1S3L569;A0A1S3L5B8;A0A1S3L4K3;A0A1S3QIK3;A0A1S3QXR1;A0A1S3QIW0;A0A1S3QIX9;A0A1S3QJJ2;A0A1S3QLH3;A0A1S3QVR7;A0A1S3QKB0;A0A1S3QKS8;A0A1S3QX64	A0A1S3QIW0	1262	1278	no	no	2;3	3.1116e-80	382.39	2	3	341100000	157260000	183830000
GVVGNAGEKGEQGPSGAPGFQ	GGPGADGNNGAPGPAGVVGNAGEKGEQGPS	GEKGEQGPSGAPGFQGLPGPAGPAGEAGKA	A	G	V	F	Q	G	2	0	1	0	0	2	2	7	0	0	0	1	0	1	2	1	0	0	0	2	0	0	21		1941.92	A0A1S3M5Q9;A0A1S3M4X1;A0A1S3M538;A0A1S3Q217;A0A1S3Q269;A0A1S3Q205;A0A1S3Q1Z3	A0A1S3Q217	529	549	no	no	2	8.3588e-09	173.06	1	1	29756000	13189000	16567000
GFTGPPGEPGEAGSSGPMGPR	GPRGPPGPPGSSGPQGFTGPPGEPGEAGSS	GEPGEAGSSGPMGPRGPAGPPGKNGDDGES	Q	G	F	P	R	G	1	1	0	0	0	0	2	7	0	0	0	0	1	1	5	2	1	0	0	0	0	0	21		1940.87	A0A1S3R8F9;A0A1S3S6G4	A0A1S3R8F9	185	205	no	no	2;3	3.6023e-20	206.69	3	3	308750000	144890000	163860000
YGKDATNVGDEGGFAPNIL	GAEVYHNLKNVIKAKYGKDATNVGDEGGFA	ATNVGDEGGFAPNILENNEALELLKTAIEK	K	Y	G	I	L	E	2	0	2	2	0	0	1	4	0	1	1	1	0	1	1	0	1	0	1	1	0	0	19		1936.92	A0A1S2WZE3;B5DGQ7;A0A1S2X522	A0A1S2WZE3	200	218	no	no	2	1.3699e-16	213.18	3	3	268970000	140120000	128850000
DLENDKQQADEKIKKK	RKLEGDLKLAQESIMDLENDKQQADEKIKK	LENDKQQADEKIKKKEFETTQLLSKVEDEQ	M	D	L	K	K	E	1	0	1	3	0	2	2	0	0	1	1	5	0	0	0	0	0	0	0	0	0	0	16		1929.02	A0A1S3L4E3;A0A1S3QSZ1;A0A1S3L564;A0A1S3L3X1;A0A1S3L404;A0A1S3L569;A0A1S3L5B8;A0A1S3L4K3;A0A1S3M1A4;A0A1S3QIK3;A0A1S3QIW0;A0A1S3QIX9;A0A1S3QTD0;A0A1S3QJJ2;A0A1S3QLH3;A0A1S3QVR7;A0A1S3QKB0;A0A1S3QKS8;A0A1S3QX64;A0A1S3S0Q3	A0A1S3QIW0	1070	1085	no	no	2;3;4	2.2101e-20	222.64	7	6	737130000	329290000	407840000
GPSGPAGARGDKGEAGEAGER	GPAGPAGIAGPAGPRGPSGPAGARGDKGEA	GARGDKGEAGEAGERGMKGHRGFTGMQGPP	R	G	P	E	R	G	4	2	0	1	0	0	3	7	0	0	0	1	0	0	2	1	0	0	0	0	0	0	21		1924.9	A0A1S3R8F9;A0A1S3S6G4	A0A1S3R8F9	1070	1090	no	no	3	1.9703e-14	200.1	1	1	39046000	17143000	21903000
GESGPAGASGPAGPRGPSGSAGAA	GFTGMQGPPGPSGQSGESGPAGASGPAGPR	GPAGPRGPSGSAGAAGKDGMSGLPGPIGPP	S	G	E	A	A	G	6	1	0	0	0	0	1	8	0	0	0	0	0	0	4	4	0	0	0	0	0	0	24		1921.89	A0A1S3R8F9;A0A1S3S6G4	A0A1S3R8F9	1112	1135	no	no	2	8.6387e-11	235.26	1	1	132280000	60297000	71980000
GHGGLQGMPGPNGPSGETGSAG	GGAGEKGDRGMKGLRGHGGLQGMPGPNGPS	MPGPNGPSGETGSAGITGPAGPRGPAGPHG	R	G	H	A	G	I	1	0	1	0	0	1	1	9	1	0	1	0	1	0	3	2	1	0	0	0	0	0	22		1920.84	A0A1S3M5Q9;A0A1S3M4X1;A0A1S3M538;A0A1S3Q217;A0A1S3Q269;A0A1S3Q205;A0A1S3Q1Z3	A0A1S3Q217	1000	1021	no	no	2	2.1668e-21	220.34	1	1	93656000	47327000	46329000
GPMGPMGPRGPPGPPGSSGPQ	SGGFDEKSGGGMSMPGPMGPMGPRGPPGPP	GPRGPPGPPGSSGPQGFTGPPGEPGEAGSS	P	G	P	P	Q	G	0	1	0	0	0	1	0	7	0	0	0	0	2	0	8	2	0	0	0	0	0	0	21		1913.89	A0A1S3R8F9;A0A1S3S6G4	A0A1S3R8F9	164	184	no	no	2	4.6308e-27	228.19	1	1	21460000	10170000	11290000
SGLDGAKGETGPAGPKGEAGAS	PGTPGLPGIKGHRGFSGLDGAKGETGPAGP	GETGPAGPKGEAGASGENGAAGAMGPRGLP	F	S	G	A	S	G	4	0	0	1	0	0	2	7	0	0	1	2	0	0	2	2	1	0	0	0	0	0	22		1912.91	A0A1S3R8F9	A0A1S3R8F9	256	277	yes	yes	3	3.6275e-14	190.64	2	2	156900000	79059000	77839000
FSGLDGAKGETGPAGPKGEAG	FPGTPGLPGIKGHRGFSGLDGAKGETGPAG	AKGETGPAGPKGEAGASGENGAAGAMGPRG	G	F	S	A	G	A	3	0	0	1	0	0	2	7	0	0	1	2	0	1	2	1	1	0	0	0	0	0	21		1901.91	A0A1S3R8F9	A0A1S3R8F9	255	275	yes	yes	3	7.0771e-09	175.32	1	1	37661000	18767000	18895000
LRGDPGPGGPQGEHGQIGPA	PPGSAGPAGKDGPRGLRGDPGPGGPQGEHG	GPGGPQGEHGQIGPAGIAGDKGPTGESGPP	G	L	R	P	A	G	1	1	0	1	0	2	1	7	1	1	1	0	0	0	4	0	0	0	0	0	0	0	20		1895.92	A0A1S3Q217;A0A1S3Q269;A0A1S3Q205;A0A1S3Q1Z3	A0A1S3Q217	797	816	yes	no	2;3	2.8603e-20	213.34	3	4	11380000000	5551900000	5828000000
GEKGQPGGDGPNGPSGTPGPQ	GRPGELGAAGPPGAQGEKGQPGGDGPNGPS	GGDGPNGPSGTPGPQGIGGQRGIVGLPGQR	Q	G	E	P	Q	G	0	0	1	1	0	2	1	8	0	0	0	1	0	0	5	1	1	0	0	0	0	0	21		1889.85	A0A1S3R8F9	A0A1S3R8F9	917	937	yes	yes	2	4.2297e-14	194.67		2	15649000	0	15649000
LIEDTQDWQPRTGTTQ	EGIPMFIPNDRSKKRLIEDTQDWQPRTGTT	IEDTQDWQPRTGTTQSRSFRMLAQLTGTDY	R	L	I	T	Q	S	0	1	0	2	0	3	1	1	0	1	1	0	0	0	1	0	4	1	0	0	0	0	16		1887.9	B5DGH1	B5DGH1	132	147	yes	yes	2	7.2317e-51	283.42	1	1	21784000	11109000	10675000
FTGPPGEPGEAGSSGPMGPR	PRGPPGPPGSSGPQGFTGPPGEPGEAGSSG	GEPGEAGSSGPMGPRGPAGPPGKNGDDGES	G	F	T	P	R	G	1	1	0	0	0	0	2	6	0	0	0	0	1	1	5	2	1	0	0	0	0	0	20		1883.85	A0A1S3R8F9;A0A1S3S6G4	A0A1S3R8F9	186	205	no	no	2	2.5029e-14	200.55	2	2	655920000	315970000	339950000
GPVGPAGKSGDRGESGPAGPAG	GVAGASGAPGPPGAPGPVGPAGKSGDRGES	KSGDRGESGPAGPAGIAGPAGPRGPSGPAG	P	G	P	A	G	I	3	1	0	1	0	0	1	8	0	0	0	1	0	0	4	2	0	0	0	1	0	0	22		1876.9	A0A1S3R8F9;A0A1S3S6G4	A0A1S3R8F9	1040	1061	no	no	2;3	1.0486e-20	258.36	2	2	297330000	143970000	153350000
GVNHEKYDNSLKVVSNA	VVISAPSADAPMFVMGVNHEKYDNSLKVVS	NHEKYDNSLKVVSNASCTTNCLAPLAKVIH	M	G	V	N	A	S	1	0	3	1	0	0	1	1	1	0	1	2	0	0	0	2	0	0	1	3	0	0	17		1872.93	B5DGR3;Q2A665;B5XG76;B5X5Z9	B5DGR3	133	149	no	no	2;3	3.5793e-09	220.97	3	3	282220000	143230000	138990000
AYKRHSEEAEEAANQH	GRLQDLVDKLQMKVKAYKRHSEEAEEAANQ	YKRHSEEAEEAANQHMSKFRKVQHELEEAE	K	A	Y	Q	H	M	4	1	1	0	0	1	4	0	2	0	0	1	0	0	0	1	0	0	1	0	0	0	16		1868.84	A0A1S3L569;A0A1S3QJJ2;A0A1S3QLH3;A0A1S3QKB0;A0A1S3QKS8	A0A1S3QKS8	1881	1896	no	no	3	1.8625e-09	197.15		1	27185000	0	27185000
SGESGPAGASGPAGPRGPSGSAG	RGFTGMQGPPGPSGQSGESGPAGASGPAGP	ASGPAGPRGPSGSAGAAGKDGMSGLPGPIG	Q	S	G	A	G	A	4	1	0	0	0	0	1	8	0	0	0	0	0	0	4	5	0	0	0	0	0	0	23		1866.85	A0A1S3R8F9;A0A1S3S6G4	A0A1S3R8F9	1111	1133	no	no	2	7.2839e-21	208.39	1	1	62448000	29426000	33021000
SDLERTEERAELSEGK	DRKYEEVARKLVIIESDLERTEERAELSEG	DLERTEERAELSEGKCSELEEELKTVTNNL	E	S	D	G	K	C	1	2	0	1	0	0	5	1	0	0	2	1	0	0	0	2	1	0	0	0	0	0	16		1847.89	A0A1S3KNT1;Q91472;B5X4E8	A0A1S3KNT1	174	189	no	no	3	1.6015e-09	165.9	1	1	96594000	43226000	53368000
GRTEHTPEGVKWVDTQ	WEKARPEYMRPVKFYGRTEHTPEGVKWVDT	RTEHTPEGVKWVDTQVVLALPYDTPIPGYR	Y	G	R	T	Q	V	0	1	0	1	0	1	2	2	1	0	0	1	0	0	1	0	3	1	0	2	0	0	16		1838.89	B5DG55	B5DG55	205	220	yes	yes	3	1.7474e-08	187.78	1	1	49278000	23139000	26139000
GPPGPPGPPGPPGPPGGGFDM	GPPGPRGRSGEMGPSGPPGPPGPPGPPGPP	GPPGPPGPPGGGFDMGFIAQPAQEKAPDPF	S	G	P	D	M	G	0	0	0	1	0	0	0	8	0	0	0	0	1	1	10	0	0	0	0	0	0	0	21		1837.85	A0A1S3R8F9;A0A1S3S6G4	A0A1S3R8F9	1163	1183	no	no	2;3	2.3928e-09	245.76	1	2	23921000	7829400	16091000
IITNWDDMEKIWHH	SKRGILTLKYPIEHGIITNWDDMEKIWHHT	GIITNWDDMEKIWHHTFYNELRVAPEEHPT	G	I	I	H	H	T	0	0	1	2	0	0	1	0	2	3	0	1	1	0	0	0	1	2	0	0	0	0	14		1836.86	A0A1S3MJL1;A0A1S3SAQ3;A0A1S3RC63;A0A1S3Q4A0;Q78BU2;B5DG40;A0A1S3SB73	Q78BU2	77	90	no	no	3;4	2.0392e-08	159.64	5	4	767800000	361030000	406770000
AEWKQKYEEGQAELE	AANLDKKQRNFDKVLAEWKQKYEEGQAELE	AEWKQKYEEGQAELEGAQKEARSMSTELFK	L	A	E	L	E	G	2	0	0	0	0	2	5	1	0	0	1	2	0	0	0	0	0	1	1	0	0	0	15		1836.85	A0A1S3L4E3;A0A1S3QSZ1;A0A1S3R6B0;A0A1S3L564;A0A1S3L3X1;A0A1S3L404;A0A1S3L569;A0A1S3R420;A0A1S3L5B8;A0A1S3L4K3;A0A1S3LZ57;A0A1S3LZ68;A0A1S3M6K7;A0A1S3QIK3;A0A1S3QXR1;A0A1S3QIW0;A0A1S3QIX9;A0A1S3QJJ2;A0A1S3QLH3;A0A1S3QVR7;A0A1S3QKB0;A0A1S3QKS8;A0A1S3QU62;A0A1S3QUR3;A0A1S3QVK8;A0A1S3QQQ2	A0A1S3QIW0	1456	1470	no	no	2	4.5209e-09	212.68	1	1	78752000	40775000	37977000
DISNADRLGSSEVDQVQ	RGTGGVDTASVGGVFDISNADRLGSSEVDQ	SNADRLGSSEVDQVQMVVDGVKLMVEMEKK	F	D	I	V	Q	M	1	1	1	3	0	2	1	1	0	1	1	0	0	0	0	3	0	0	0	2	0	0	17		1831.85	B5DGP0;B5DGP2	B5DGP0	335	351	no	no	2	5.8419e-23	234.82	1		37994000	37994000	0
ELKKEQDTSSHLERM	EKAKKAITDAAMMAEELKKEQDTSSHLERM	ELKKEQDTSSHLERMKKNLEITVKDLQHRL	E	E	L	R	M	K	0	1	0	1	0	1	3	0	1	0	2	2	1	0	0	2	1	0	0	0	0	0	15		1829.89	A0A1S3L4E3;A0A1S3QSZ1;A0A1S3R6B0;A0A1S3L564;A0A1S3L3X1;A0A1S3L404;A0A1S3L569;A0A1S3L5B8;A0A1S3L4K3;A0A1S3LA68;A0A1S3LA81;A0A1S3M1A4;A0A1S3M6K7;A0A1S3NIA6;A0A1S3QCR9;A0A1S3QIW0;A0A1S3QIX9;A0A1S3QVU2;A0A1S3QJJ2;A0A1S3QLH3;A0A1S3QKB0;A0A1S3QKS8;A0A1S3QU62;A0A1S3QUR3;A0A1S3QVK8;A0A1S3MDU9;A0A1S3ME60;A0A1S3MDT6;A0A1S3ME52	A0A1S3QIW0	1770	1784	no	no	2;3;4	7.4033e-09	205.96	4	3	497550000	284830000	212720000
TGPAGPQGARGFQGETGIQ	PGPTGYTGATGATGLTGPAGPQGARGFQGE	GPQGARGFQGETGIQGLKGDVGMVGAPGAK	L	T	G	I	Q	G	2	1	0	0	0	3	1	6	0	1	0	0	0	1	2	0	2	0	0	0	0	0	19		1827.89	A0A1S3M973	A0A1S3M973	325	343	yes	yes	2	3.0276e-08	206.52	1	1	79731000	38603000	41128000
GPVGPAGKSGDRGESGPAGPA	GVAGASGAPGPPGAPGPVGPAGKSGDRGES	GKSGDRGESGPAGPAGIAGPAGPRGPSGPA	P	G	P	P	A	G	3	1	0	1	0	0	1	7	0	0	0	1	0	0	4	2	0	0	0	1	0	0	21		1819.88	A0A1S3R8F9;A0A1S3S6G4	A0A1S3R8F9	1040	1060	no	no	2	2.852e-20	229.23	1	1	33191000	19507000	13684000
LENDKQQADEKIKKK	KLEGDLKLAQESIMDLENDKQQADEKIKKK	LENDKQQADEKIKKKEFETTQLLSKVEDEQ	D	L	E	K	K	E	1	0	1	2	0	2	2	0	0	1	1	5	0	0	0	0	0	0	0	0	0	0	15		1813.99	A0A1S3L4E3;A0A1S3QSZ1;A0A1S3L564;A0A1S3L3X1;A0A1S3L404;A0A1S3L569;A0A1S3L5B8;A0A1S3L4K3;A0A1S3M1A4;A0A1S3QIK3;A0A1S3QIW0;A0A1S3QIX9;A0A1S3QTD0;A0A1S3QJJ2;A0A1S3QLH3;A0A1S3QVR7;A0A1S3QKB0;A0A1S3QKS8;A0A1S3QX64;A0A1S3S0Q3	A0A1S3QIW0	1071	1085	no	no	3;4	3.3859e-09	198.95	3	2	57993000	28072000	29922000
GVNHEKYDNSLKVVSN	VVISAPSADAPMFVMGVNHEKYDNSLKVVS	VNHEKYDNSLKVVSNASCTTNCLAPLAKVI	M	G	V	S	N	A	0	0	3	1	0	0	1	1	1	0	1	2	0	0	0	2	0	0	1	3	0	0	16		1801.9	B5DGR3;Q2A665;B5XG76;B5X5Z9	B5DGR3	133	148	no	no	2;3;4	3.9568e-39	216.38	4	2	630940000	343850000	287090000
VGMGQKDSYVGDEAQSK	VFPSIVGRPRHQGVMVGMGQKDSYVGDEAQ	MGQKDSYVGDEAQSKRGILTLKYPIEHGII	M	V	G	S	K	R	1	0	0	2	0	2	1	3	0	0	0	2	1	0	0	2	0	0	1	2	0	0	17		1797.82	A0A1S3MJL1;A0A1S3S0M7;A0A1S3R0T0;A0A1S3SAQ3;A0A1S3RC63;A0A1S3Q4A0;B5X240;O42161;A0A1S3L3A7;Q78BU2;B5DG40;A0A1S3SB73	Q78BU2	47	63	no	no	3	3.6254e-08	179.14	1	1	54664000	25043000	29622000
DFNGDTHSSIFDAGAGIA	MKGILGYTEQQVVSSDFNGDTHSSIFDAGA	GDTHSSIFDAGAGIALNDHFVKLVTWYDNE	S	D	F	I	A	L	3	0	1	3	0	0	0	3	1	2	0	0	0	2	0	2	1	0	0	0	0	0	18		1793.79	B5DGR3;Q2A665;B5DGR5	B5DGR3	284	301	yes	no	2	1.0608e-11	198.97	2	2	37369000	19617000	17752000
GPAGARGADGSTGPAGPAGPLG	GSRGLNGERGRAGPAGPAGARGADGSTGPA	ADGSTGPAGPAGPLGAAGPPGFPGAPGPKG	A	G	P	L	G	A	5	1	0	1	0	0	0	8	0	0	1	0	0	0	4	1	1	0	0	0	0	0	22		1789.87	A0A1S3M5Q9;A0A1S3M4X1;A0A1S3M538;A0A1S3Q217;A0A1S3Q269;A0A1S3Q205;A0A1S3Q1Z3	A0A1S3Q217	223	244	no	no	2	1.8841e-35	243.88	2	2	65286000	30956000	34330000
IIHGSDSLDSANKEIAL	PGSIRGDFCITLGRNIIHGSDSLDSANKEI	HGSDSLDSANKEIALWFKPEEMVEYKSCQN	N	I	I	A	L	W	2	0	1	2	0	0	1	1	1	3	2	1	0	0	0	3	0	0	0	0	0	0	17		1781.92	B5XCJ8	B5XCJ8	116	132	yes	yes	2;3	1.6694e-13	150.06	3	1	36243000	36243000	0
NVLSGGTTMYPGIADRM	IMKCDIDIRKDLYANNVLSGGTTMYPGIAD	LSGGTTMYPGIADRMQKEITALAPSTMKIK	N	N	V	R	M	Q	1	1	1	1	0	0	0	3	0	1	1	0	2	0	1	1	2	0	1	1	0	0	17		1781.84	A0A1S3SAQ3;A0A1S3Q4A0;Q78BU2;B5DG40;A0A1S3SB73	Q78BU2	299	315	no	no	2	4.6627e-46	270.79	4	4	731400000	357000000	374400000
WAAFPPDVAGNVDYKQ	TTQCDRFSAEEMKNLWAAFPPDVAGNVDYK	AAFPPDVAGNVDYKQICYVITHGEEKEE__	L	W	A	K	Q	I	3	0	1	2	0	1	0	1	0	0	0	1	0	1	2	0	0	1	1	2	0	0	16		1776.85	Q7ZZN0	Q7ZZN0	142	157	yes	yes	2;3	3.2831e-09	191.29	2	2	64024000	32359000	31665000
SGPAGPAGPNGPAGGRGGLGPA	PGPSGASGKTGSRGESGPAGPAGPNGPAGG	GPNGPAGGRGGLGPAGARGDKGEAGEGGER	E	S	G	P	A	G	4	1	1	0	0	0	0	9	0	0	1	0	0	0	5	1	0	0	0	0	0	0	22		1770.88	A0A1S3Q7E3	A0A1S3Q7E3	1057	1078	yes	yes	2	2.591e-14	194.7	1	1	14225000	7286200	6938500
LDGAKGETGPAGPKGEAGAS	TPGLPGIKGHRGFSGLDGAKGETGPAGPKG	GETGPAGPKGEAGASGENGAAGAMGPRGLP	G	L	D	A	S	G	4	0	0	1	0	0	2	6	0	0	1	2	0	0	2	1	1	0	0	0	0	0	20		1768.86	A0A1S3R8F9	A0A1S3R8F9	258	277	yes	yes	2;3	1.0323e-26	258.16	3	3	712120000	339310000	372820000
WKQKYEEGQAELEGA	NLDKKQRNFDKVLAEWKQKYEEGQAELEGA	WKQKYEEGQAELEGAQKEARSMSTELFKMK	E	W	K	G	A	Q	2	0	0	0	0	2	4	2	0	0	1	2	0	0	0	0	0	1	1	0	0	0	15		1764.83	A0A1S3L4E3;A0A1S3QSZ1;A0A1S3R6B0;A0A1S3L564;A0A1S3L3X1;A0A1S3L404;A0A1S3L569;A0A1S3R420;A0A1S3L5B8;A0A1S3L4K3;A0A1S3LZ57;A0A1S3LZ68;A0A1S3M6K7;A0A1S3QIK3;A0A1S3QXR1;A0A1S3QIW0;A0A1S3QIX9;A0A1S3QJJ2;A0A1S3QLH3;A0A1S3QVR7;A0A1S3QKB0;A0A1S3QKS8;A0A1S3QU62;A0A1S3QUR3;A0A1S3QVK8;A0A1S3QQQ2	A0A1S3QIW0	1458	1472	no	no	2	9.3349e-09	188.6	1		13465000	13465000	0
GPAGSPGDKGETGAPGAVGPS	GKDGARGMTGPIGPNGPAGSPGDKGETGAP	GDKGETGAPGAVGPSGARGAPGERGESGAP	N	G	P	P	S	G	3	0	0	1	0	0	1	7	0	0	0	1	0	0	4	2	1	0	0	1	0	0	21		1764.83	A0A1S3R8F9	A0A1S3R8F9	758	778	yes	yes	2	2.7755e-14	198.16	1	1	47549000	23697000	23852000
LVTWYDNEFGYSNR	FDAGAGIALNDHFVKLVTWYDNEFGYSNRV	KLVTWYDNEFGYSNRVIDLMAHMATKE___	K	L	V	N	R	V	0	1	2	1	0	0	1	1	0	0	1	0	0	1	0	1	1	1	2	1	0	0	14		1762.8	B5DGR3;Q2A665;B5DGR5	B5DGR3	309	322	yes	no	2	1.7141e-08	190.56	1	2	25237000	9898300	15339000
LDGAKGESGPAGPKGEAGAS	TPGLPGIKGHRGFSGLDGAKGESGPAGPKG	GESGPAGPKGEAGASGENGAAGAMGPRGLP	G	L	D	A	S	G	4	0	0	1	0	0	2	6	0	0	1	2	0	0	2	2	0	0	0	0	0	0	20		1754.84	A0A1S3S6G4	A0A1S3S6G4	258	277	yes	yes	2;3	8.5593e-21	250.26	2	4	421130000	37156000	383980000
MLELDGTENKSKFGAN	EKKFSVVDQEKIDHFMLELDGTENKSKFGA	LELDGTENKSKFGANAILGVSLAVCKAGAA	F	M	L	A	N	A	1	0	2	1	0	0	2	2	0	0	2	2	1	1	0	1	1	0	0	0	0	0	16		1752.84	A0A1S2WZE3;B5DGQ7;A0A1S2X522	A0A1S2WZE3	94	109	no	no	2;3	3.7346e-21	236.12	4	5	986770000	446120000	540650000
EKAKKTVETEKSEIQ	LTEQIGETGKSIHELEKAKKTVETEKSEIQ	EKAKKTVETEKSEIQTALEEAEGTLEHEES	L	E	K	I	Q	T	1	0	0	0	0	1	4	0	0	1	0	4	0	0	0	1	2	0	0	1	0	0	15		1746.94	A0A1S3L4E3;A0A1S3QSZ1;A0A1S3R6B0;A0A1S3L564;A0A1S3L3X1;A0A1S3L404;A0A1S3L569;A0A1S3L5B8;A0A1S3L4K3;A0A1S3M6K7;A0A1S3QCR9;A0A1S3QIK3;A0A1S3QXR1;A0A1S3QIW0;A0A1S3QIX9;A0A1S3QJJ2;A0A1S3QLH3;A0A1S3QVR7;A0A1S3QKB0;A0A1S3QKS8;A0A1S3QU62;A0A1S3QUR3;A0A1S3QVK8;A0A1S3QQQ2	A0A1S3QIW0	1529	1543	no	no	2;3	2.3409e-50	331.39	2	2	799070000	398290000	400780000
TGPPGEPGEAGSSGPMGPR	RGPPGPPGSSGPQGFTGPPGEPGEAGSSGP	GEPGEAGSSGPMGPRGPAGPPGKNGDDGES	F	T	G	P	R	G	1	1	0	0	0	0	2	6	0	0	0	0	1	0	5	2	1	0	0	0	0	0	19		1736.78	A0A1S3R8F9;A0A1S3S6G4	A0A1S3R8F9	187	205	no	no	2	5.5087e-12	198.23	2	1	155570000	109330000	46233000
GPAGARGADGSTGPAGPAGPL	GSRGLNGERGRAGPAGPAGARGADGSTGPA	GADGSTGPAGPAGPLGAAGPPGFPGAPGPK	A	G	P	P	L	G	5	1	0	1	0	0	0	7	0	0	1	0	0	0	4	1	1	0	0	0	0	0	21		1732.85	A0A1S3M5Q9;A0A1S3M4X1;A0A1S3M538;A0A1S3Q217;A0A1S3Q269;A0A1S3Q205;A0A1S3Q1Z3	A0A1S3Q217	223	243	no	no	2;3	3.189e-57	279.77	4	4	582560000	288890000	293670000
LAEKDEEMEQIKRN	VQLELNQVKGEVDRKLAEKDEEMEQIKRNS	KLAEKDEEMEQIKRNSQRMVDSMQSTLDSE	K	L	A	R	N	S	1	1	1	1	0	1	4	0	0	1	1	2	1	0	0	0	0	0	0	0	0	0	14		1731.85	A0A1S3LZ57;A0A1S3LZ68;A0A1S3QCR9;A0A1S3QU62;A0A1S3QUR3;A0A1S3QVK8	A0A1S3QCR9	1579	1592	no	no	2;3;4	1.0006e-49	295.32	5	6	2284700000	1167400000	1117300000
GQKDSYVGDEAQSKRG	SIVGRPRHQGVMVGMGQKDSYVGDEAQSKR	QKDSYVGDEAQSKRGILTLKYPIEHGIITN	M	G	Q	R	G	I	1	1	0	2	0	2	1	3	0	0	0	2	0	0	0	2	0	0	1	1	0	0	16		1723.81	A0A1S3MJL1;A0A1S3S0M7;A0A1S3R0T0;A0A1S3SAQ3;A0A1S3RC63;A0A1S3Q4A0;B5X240;O42161;A0A1S3L3A7;Q78BU2;B5DG40;A0A1S3SB73	Q78BU2	50	65	no	no	2;3;4	1.3144e-21	286.26	4	4	7.105e+09	3.6198e+09	3.4852e+09
TLDDLQSEEDKVNTL	KLTKEKKALQEAHQQTLDDLQSEEDKVNTL	TLDDLQSEEDKVNTLTKAKTKLEQQVDDLE	Q	T	L	T	L	T	0	0	1	3	0	1	2	0	0	0	3	1	0	0	0	1	2	0	0	1	0	0	15		1718.82	A0A1S3M1A4;A0A1S3NIA6;A0A1S3QW44;A0A1S3QAX5;A0A1S3Q9B3	A0A1S3M1A4	1008	1022	no	no	2	2.7609e-28	299.29	2	1	65511000	32653000	32858000
AYEPVWAIGTGKTASPA	KHFADNIKDWSKVVLAYEPVWAIGTGKTAS	EPVWAIGTGKTASPAQAQDVHDKLRQWVKA	L	A	Y	P	A	Q	4	0	0	0	0	0	1	2	0	1	0	1	0	0	2	1	2	1	1	1	0	0	17		1717.87	B5DGL3;A0A1S3P5Q0	B5DGL3	162	178	yes	no	2;3	4.2535e-16	213.99	2	2	346390000	179260000	167130000
GPPGPPGPPGPPGPPGGGFD	GPPGPRGRSGEMGPSGPPGPPGPPGPPGPP	PGPPGPPGPPGGGFDMGFIAQPAQEKAPDP	S	G	P	F	D	M	0	0	0	1	0	0	0	8	0	0	0	0	0	1	10	0	0	0	0	0	0	0	20		1706.81	A0A1S3R8F9;A0A1S3S6G4	A0A1S3R8F9	1163	1182	no	no	2	2.0469e-14	201.33	1	1	5673700	2763400	2910300
LLQSAETEKELANMK	VKTWPWMKLYFKIKPLLQSAETEKELANMK	LLQSAETEKELANMKENYEKMKTDLAKALS	P	L	L	M	K	E	2	0	1	0	0	1	3	0	0	0	3	2	1	0	0	1	1	0	0	0	0	0	15		1703.88	A0A1S3L4E3;A0A1S3N6D0;A0A1S3L564;A0A1S3L3X1;A0A1S3L404;A0A1S3L569;A0A1S3L5B8;A0A1S3L4K3;A0A1S3QIK3;A0A1S3R3S8;A0A1S3QIW0;A0A1S3QIX9;A0A1S3QTD0;A0A1S3QJJ2;A0A1S3QLH3;A0A1S3QKB0;A0A1S3QKS8;A0A1S3QX64;A0A1S3S0Q3;A0A1S3QSI6	A0A1S3QIW0	841	855	no	no	2;3	4.8122e-14	217.09	2	1	180580000	93097000	87485000
TLDDLQAEEDKVNTL	KLTKEKKALQEAHQQTLDDLQAEEDKVNTL	TLDDLQAEEDKVNTLTKAKTKLEQQVDDLE	Q	T	L	T	L	T	1	0	1	3	0	1	2	0	0	0	3	1	0	0	0	0	2	0	0	1	0	0	15		1702.83	A0A1S3L4E3;A0A1S3QSZ1;A0A1S3N6D0;A0A1S3L564;A0A1S3L3X1;A0A1S3L404;A0A1S3L569;A0A1S3L5B8;A0A1S3L4K3;A0A1S3LZ57;A0A1S3LZ68;A0A1S3M6K7;A0A1S3QCR9;A0A1S3QIK3;A0A1S3QIW0;A0A1S3QIX9;A0A1S3QTD0;A0A1S3QJJ2;A0A1S3QLH3;A0A1S3QVR7;A0A1S3QKB0;A0A1S3QKS8;A0A1S3QX64;A0A1S3S0Q3;A0A1S3QU62;A0A1S3QUR3;A0A1S3QVK8;A0A1S3R4R2	A0A1S3QIW0	1008	1022	no	no	2	5.22e-20	222.72	1	1	19698000	9153100	10545000
EEAEGTLEHEEAKIL	KKTVETEKSEIQTALEEAEGTLEHEEAKIL	EEAEGTLEHEEAKILRVQLELNQIKGEVDR	L	E	E	I	L	R	2	0	0	0	0	0	6	1	1	1	2	1	0	0	0	0	1	0	0	0	0	0	15		1696.82	A0A1S3QIK3;A0A1S3QXR1	A0A1S3QIK3	1498	1512	no	no	2	5.6783e-09	194.96		1	8645000	0	8645000
ATGATGLTGPAGPQGARGF	TTGQKGEPGPTGYTGATGATGLTGPAGPQG	TGLTGPAGPQGARGFQGETGIQGLKGDVGM	G	A	T	G	F	Q	4	1	0	0	0	1	0	6	0	0	1	0	0	1	2	0	3	0	0	0	0	0	19		1685.85	A0A1S3M973	A0A1S3M973	318	336	yes	yes	2	1.3732e-31	248.19	1	1	19265000	9961800	9303000
GPMGPRGPPGPPGSSGPQG	FDEKSGGGMSMPGPMGPMGPRGPPGPPGSS	PRGPPGPPGSSGPQGFTGPPGEPGEAGSSG	M	G	P	Q	G	F	0	1	0	0	0	1	0	7	0	0	0	0	1	0	7	2	0	0	0	0	0	0	19		1685.79	A0A1S3R8F9;A0A1S3S6G4	A0A1S3R8F9	167	185	no	no	2;3	6.1307e-18	271.53	4	2	370840000	188950000	181890000
EIQLSHSNRQAAEAQ	ALRVKKKMEGDLNEMEIQLSHSNRQAAEAQ	EIQLSHSNRQAAEAQKQLRNVQGQLKDAQL	M	E	I	A	Q	K	3	1	1	0	0	3	2	0	1	1	1	0	0	0	0	2	0	0	0	0	0	0	15		1680.82	A0A1S3L4E3;A0A1S3QSZ1;A0A1S3R6B0;A0A1S3L564;A0A1S3L3X1;A0A1S3L404;A0A1S3L569;A0A1S3QIK3;A0A1S3QXR1;A0A1S3QIW0;A0A1S3QIX9;A0A1S3QVU2;A0A1S3QJJ2;A0A1S3QLH3;A0A1S3QVR7;A0A1S3QKB0	A0A1S3QIW0	1628	1642	no	no	2;3	1.2165e-28	250.16		2	95081000	0	95081000
MGPRGPPGPPGSSGPQGF	EKSGGGMSMPGPMGPMGPRGPPGPPGSSGP	RGPPGPPGSSGPQGFTGPPGEPGEAGSSGP	P	M	G	G	F	T	0	1	0	0	0	1	0	6	0	0	0	0	1	1	6	2	0	0	0	0	0	0	18		1678.79	A0A1S3R8F9;A0A1S3S6G4	A0A1S3R8F9	169	186	no	no	2	4.2777e-08	173.33	1	1	36638000	17194000	19444000
GPAGPHGPPGKDGRAGGHG	GETGSAGITGPAGPRGPAGPHGPPGKDGRA	PHGPPGKDGRAGGHGAIGPVGHRGSPGHLG	R	G	P	H	G	A	2	1	0	1	0	0	0	8	2	0	0	1	0	0	4	0	0	0	0	0	0	0	19		1677.81	A0A1S3M5Q9;A0A1S3M4X1;A0A1S3M538;A0A1S3Q217;A0A1S3Q269;A0A1S3Q205;A0A1S3Q1Z3	A0A1S3Q217	1030	1048	no	no	3;4;5	4.3262e-12	199.65	5	4	458770000	224460000	234310000
SGGGQAQMGPMGPMGPRG	GGSFSPQMHHGYDQKSGGGQAQMGPMGPMG	GQAQMGPMGPMGPRGLAGPPGNTGPPGHHG	K	S	G	R	G	L	1	1	0	0	0	2	0	7	0	0	0	0	3	0	3	1	0	0	0	0	0	0	18		1671.73	A0A1S3Q7E3	A0A1S3Q7E3	159	176	yes	yes	2	4.0143e-08	174.23	1	1	31975000	14896000	17078000
GQKDSYVGDEAQSKR	SIVGRPRHQGVMVGMGQKDSYVGDEAQSKR	GQKDSYVGDEAQSKRGILTLKYPIEHGIIT	M	G	Q	K	R	G	1	1	0	2	0	2	1	2	0	0	0	2	0	0	0	2	0	0	1	1	0	0	15		1666.79	A0A1S3MJL1;A0A1S3S0M7;A0A1S3R0T0;A0A1S3SAQ3;A0A1S3RC63;A0A1S3Q4A0;B5X240;O42161;A0A1S3L3A7;Q78BU2;B5DG40;A0A1S3SB73	Q78BU2	50	64	no	no	2;3;4	4.6153e-20	268.08	3	3	503010000	270870000	232130000
AGPAGGGYDQSGGYDEY	LGPAGPPGSPGLPGPAGPAGGGYDQSGGYD	PAGGGYDQSGGYDEYRADQPSLRAKDYEVD	P	A	G	E	Y	R	2	0	0	2	0	1	1	6	0	0	0	0	0	0	1	1	0	0	3	0	0	0	17		1662.64	A0A1S3M5Q9;A0A1S3M4X1;A0A1S3M538;A0A1S3Q217;A0A1S3Q269;A0A1S3Q205;A0A1S3Q1Z3	A0A1S3Q217	1077	1093	no	no	2	2.6484e-11	195.51	1	1	48308000	25626000	22682000
VTGGKSNDDVSGPANQL	AGSRIEEGVPQFLILVTGGKSNDDVSGPAN	GGKSNDDVSGPANQLKTNLVAPLAIGAKNA	L	V	T	Q	L	K	1	0	2	2	0	1	0	3	0	0	1	1	0	0	1	2	1	0	0	2	0	0	17		1657.79	A0A1S3NVS2;A0A1S3NVB0;A0A1S3NVS4;A0A1S3NVD0;A0A1S3NVA0;A0A1S3NVA4	A0A1S3NVS2	1162	1178	no	no	2	1.9713e-22	225.23	1	1	105200000	44168000	61032000
DGAKGETGPAGPKGEAGAS	PGLPGIKGHRGFSGLDGAKGETGPAGPKGE	GETGPAGPKGEAGASGENGAAGAMGPRGLP	L	D	G	A	S	G	4	0	0	1	0	0	2	6	0	0	0	2	0	0	2	1	1	0	0	0	0	0	19		1655.78	A0A1S3R8F9	A0A1S3R8F9	259	277	yes	yes	2	1.7082e-08	209.66	2	2	82261000	33202000	49059000
VTWYDNEFGYSNR	DAGAGIALNDHFVKLVTWYDNEFGYSNRVI	KLVTWYDNEFGYSNRVIDLMAHMATKE___	L	V	T	N	R	V	0	1	2	1	0	0	1	1	0	0	0	0	0	1	0	1	1	1	2	1	0	0	13		1649.71	B5DGR3;Q2A665;B5DGR5	B5DGR3	310	322	yes	no	2;3	6.8735e-13	236.77	4	3	531610000	279250000	252360000
LSKVEDEQSLGAQLQ	ADEKIKKKEFETTQLLSKVEDEQSLGAQLQ	LSKVEDEQSLGAQLQKKIKELQARIEELEE	L	L	S	L	Q	K	1	0	0	1	0	3	2	1	0	0	3	1	0	0	0	2	0	0	0	1	0	0	15		1643.84	A0A1S3L569;A0A1S3L5B8;A0A1S3L4K3;A0A1S3M1A4;A0A1S3M6K7;A0A1S3QIK3;A0A1S3QXR1;A0A1S3QIW0;A0A1S3QIX9;A0A1S3QTD0;A0A1S3QKS8;A0A1S3QX64;A0A1S3S0Q3	A0A1S3QIW0	1093	1107	no	no	2	9.7168e-14	253.79	1	2	190500000	81696000	108800000
SSGGQAQQGPMGPMGPR	GGNFSPQMHHGYDEKSSGGQAQQGPMGPMG	GGQAQQGPMGPMGPRGLPGPPGNTGPPGHH	K	S	S	P	R	G	1	1	0	0	0	3	0	5	0	0	0	0	2	0	3	2	0	0	0	0	0	0	17		1641.74	A0A1S3SM10	A0A1S3SM10	164	180	yes	yes	2	6.5486e-08	172.13	1	1	38298000	16661000	21637000
GFTGPPGEPGEAGSSGPM	GPRGPPGPPGSSGPQGFTGPPGEPGEAGSS	GPPGEPGEAGSSGPMGPRGPAGPPGKNGDD	Q	G	F	P	M	G	1	0	0	0	0	0	2	6	0	0	0	0	1	1	4	2	1	0	0	0	0	0	18		1630.69	A0A1S3R8F9;A0A1S3S6G4	A0A1S3R8F9	185	202	no	no	2	1.2848e-11	197.73	1	1	34047000	16686000	17361000
GPSGERGPPGPMGPPGLA	GLAGQLGEPGKQGPGGPSGERGPPGPMGPP	GERGPPGPMGPPGLAGAPGEPGREGTPGNE	G	G	P	L	A	G	1	1	0	0	0	0	1	6	0	0	1	0	1	0	6	1	0	0	0	0	0	0	18		1629.79	A0A1S3R8F9;A0A1S3S6G4	A0A1S3R8F9	974	991	no	no	2	2.6175e-14	169.62	2	1	27752000	10323000	17429000
GPMGPRGPPGPPGSSGPQ	FDEKSGGGMSMPGPMGPMGPRGPPGPPGSS	GPRGPPGPPGSSGPQGFTGPPGEPGEAGSS	M	G	P	P	Q	G	0	1	0	0	0	1	0	6	0	0	0	0	1	0	7	2	0	0	0	0	0	0	18		1628.77	A0A1S3R8F9;A0A1S3S6G4	A0A1S3R8F9	167	184	no	no	2;3	1.9237e-16	252.2	1	3	220280000	91104000	129180000
SSSSLEKSYELPDGQ	CYVALDFENEMATAASSSSLEKSYELPDGQ	SSSSLEKSYELPDGQVITIGNERFRCPETL	A	S	S	G	Q	V	0	0	0	1	0	1	2	1	0	0	2	1	0	0	1	5	0	0	1	0	0	0	15		1625.74	A0A1S3MJL1;A0A1S3S0M7;A0A1S3SAQ3;A0A1S3RC63;B5X240;O42161;A0A1S3L3A7;Q78BU2;B5DG40;A0A1S3SB73	Q78BU2	234	248	no	no	2	5.1972e-20	222.79	1	1	84970000	40277000	44692000
GPAGARGADGSTGPAGPAGP	GSRGLNGERGRAGPAGPAGARGADGSTGPA	RGADGSTGPAGPAGPLGAAGPPGFPGAPGP	A	G	P	G	P	L	5	1	0	1	0	0	0	7	0	0	0	0	0	0	4	1	1	0	0	0	0	0	20		1619.77	A0A1S3M5Q9;A0A1S3M4X1;A0A1S3M538;A0A1S3Q217;A0A1S3Q269;A0A1S3Q205;A0A1S3Q1Z3	A0A1S3Q217	223	242	no	no	2;3	1.1175e-70	297.88	4	4	303480000	152120000	151360000
GVKGERGNSGPAGSAGSQ	GNQGMPGDQGLPGPAGVKGERGNSGPAGSA	GERGNSGPAGSAGSQGAIGARGPAGTPGPD	A	G	V	S	Q	G	2	1	1	0	0	1	1	6	0	0	0	1	0	0	1	3	0	0	0	1	0	0	18		1614.77	A0A1S3M5Q9;A0A1S3M4X1;A0A1S3M538;A0A1S3Q217;A0A1S3Q269;A0A1S3Q205;A0A1S3Q1Z3	A0A1S3Q217	580	597	no	no	2	1.2876e-22	239.75	1	1	13222000	6144100	7077800
EMNPPKYDKIEDM	GSTEEGKEFKDADIYEMNPPKYDKIEDMAM	IYEMNPPKYDKIEDMAMMTYLNEASVLYNL	Y	E	M	D	M	A	0	0	1	2	0	0	2	0	0	1	0	2	2	0	2	0	0	0	1	0	0	0	13		1608.72	A0A1S3L4E3;A0A1S3L564;A0A1S3L3X1;A0A1S3L5B8;A0A1S3L4K3;A0A1S3QIW0;A0A1S3L410;A0A1S3QIX9;A0A1S3QJJ2;A0A1S3QKB0;A0A1S3QKS8	A0A1S3QIW0	84	96	no	no	2;3	1.9528e-08	199.82	3	3	1396900000	704300000	692620000
FDMFDTDGGGDISTK	RSYLSEEMLNEFKAAFDMFDTDGGGDISTK	FDMFDTDGGGDISTKELGQVMRMLGQNPTR	A	F	D	T	K	E	0	0	0	4	0	0	0	3	0	1	0	1	1	2	0	1	2	0	0	0	0	0	15		1604.67	B9EP57;B5DG86	B9EP57	24	38	yes	no	2	9.3446e-09	188.59	8	5	865030000	463840000	401190000
AGGGYDQSGGYDEYR	AGPPGSPGLPGPAGPAGGGYDQSGGYDEYR	AGGGYDQSGGYDEYRADQPSLRAKDYEVDA	P	A	G	Y	R	A	1	1	0	2	0	1	1	5	0	0	0	0	0	0	0	1	0	0	3	0	0	0	15		1593.63	A0A1S3M5Q9;A0A1S3M4X1;A0A1S3M538;A0A1S3Q217;A0A1S3Q269;A0A1S3Q205;A0A1S3Q1Z3	A0A1S3Q217	1080	1094	no	no	2	9.9167e-10	203.11	1	1	41991000	21677000	20313000
LQSAETEKELANMK	KTWPWMKLYFKIKPLLQSAETEKELANMKE	LLQSAETEKELANMKENYEKMKTDLAKALS	L	L	Q	M	K	E	2	0	1	0	0	1	3	0	0	0	2	2	1	0	0	1	1	0	0	0	0	0	14		1590.79	A0A1S3L4E3;A0A1S3N6D0;A0A1S3L564;A0A1S3L3X1;A0A1S3L404;A0A1S3L569;A0A1S3L5B8;A0A1S3L4K3;A0A1S3QIK3;A0A1S3R3S8;A0A1S3QIW0;A0A1S3QIX9;A0A1S3QTD0;A0A1S3QJJ2;A0A1S3QLH3;A0A1S3QKB0;A0A1S3QKS8;A0A1S3QX64;A0A1S3S0Q3;A0A1S3QSI6	A0A1S3QIW0	842	855	no	no	2;3	5.831e-28	270.93	2	2	753750000	367440000	386310000
ALPYDTPIPGYRNN	HTPEGVKWVDTQVVLALPYDTPIPGYRNNI	LALPYDTPIPGYRNNIVNTMRLWSAKAPCD	L	A	L	N	N	I	1	1	2	1	0	0	0	1	0	1	1	0	0	0	3	0	1	0	2	0	0	0	14		1589.78	A0A1S3L2W8;B5DG55	B5DG55	224	237	no	no	2	3.0415e-13	207.83	1	1	660800000	343750000	317050000
NDENVRQVNDISGQ	ICRTLEDQLSELKTKNDENVRQVNDISGQR	KNDENVRQVNDISGQRARLLTENGEFGRQL	K	N	D	G	Q	R	0	1	3	2	0	2	1	1	0	1	0	0	0	0	0	1	0	0	0	2	0	0	14		1586.73	A0A1S3L4E3;A0A1S3QSZ1;A0A1S3L564;A0A1S3L3X1;A0A1S3L404;A0A1S3L569;A0A1S3L5B8;A0A1S3L4K3;A0A1S3QIK3;A0A1S3QXR1;A0A1S3QIW0;A0A1S3QIX9;A0A1S3QJJ2;A0A1S3QLH3;A0A1S3QVR7;A0A1S3QKB0;A0A1S3QKS8;A0A1S3QX64	A0A1S3QIW0	1265	1278	no	no	2	2.1449e-13	211.96	1	1	528230000	248820000	279420000
EAEASLEHEESKIL	KIIETEKAEIQTALEEAEASLEHEESKILR	EEAEASLEHEESKILRVHLELAQVKGEVDR	E	E	A	I	L	R	2	0	0	0	0	0	5	0	1	1	2	1	0	0	0	2	0	0	0	0	0	0	14		1583.77	A0A1S3Q4V2	A0A1S3Q4V2	1544	1557	yes	yes	2	3.6271e-13	205.13	1	1	31713000	14815000	16898000
GYTGATGATGLTGPAGPQ	GTSGTTGQKGEPGPTGYTGATGATGLTGPA	GATGATGLTGPAGPQGARGFQGETGIQGLK	T	G	Y	P	Q	G	3	0	0	0	0	1	0	6	0	0	1	0	0	0	2	0	4	0	1	0	0	0	18		1575.75	A0A1S3M973	A0A1S3M973	314	331	yes	yes	2	1.9078e-11	194.29	1	1	19461000	10531000	8930100
FTGPPGEPGEAGSSGPM	PRGPPGPPGSSGPQGFTGPPGEPGEAGSSG	GPPGEPGEAGSSGPMGPRGPAGPPGKNGDD	G	F	T	P	M	G	1	0	0	0	0	0	2	5	0	0	0	0	1	1	4	2	1	0	0	0	0	0	17		1573.67	A0A1S3R8F9;A0A1S3S6G4	A0A1S3R8F9	186	202	no	no	2	4.0515e-11	190.57	1	1	94368000	47837000	46530000
EELEEAKKKLAQR	AQWRTKYETDAIQRTEELEEAKKKLAQRLQ	RTEELEEAKKKLAQRLQDAEETIEATNSKC	T	E	E	Q	R	L	2	1	0	0	0	1	4	0	0	0	2	3	0	0	0	0	0	0	0	0	0	0	13		1570.87	A0A1S3L4E3;A0A1S3QSZ1;A0A1S3R6B0;A0A1S3L564;A0A1S3L3X1;A0A1S3L404;A0A1S3L569;A0A1S3R420;A0A1S3L5B8;A0A1S3L4K3;A0A1S3M1A4;A0A1S3M6K7;A0A1S3QCR9;A0A1S3QIK3;A0A1S3QXR1;A0A1S3QIW0;A0A1S3QIX9;A0A1S3QJJ2;A0A1S3QLH3;A0A1S3QVR7;A0A1S3QKB0;A0A1S3QKS8;A0A1S3S0Q3;A0A1S3QU62;A0A1S3QUR3	A0A1S3QIW0	1386	1398	no	no	2;3;4	5.6887e-08	160.15	2	3	245420000	124940000	120480000
GMTGSPGSPGPDGKVGPA	GEAGRPGEPGMPGSKGMTGSPGSPGPDGKV	GSPGSPGPDGKVGPAGVTGNDGRSGPPGSS	K	G	M	P	A	G	1	0	0	1	0	0	0	6	0	0	0	1	1	0	4	2	1	0	0	1	0	0	18		1567.73	A0A1S3Q7E3;A0A1S3SM10	A0A1S3Q7E3	527	544	no	no	2	4.3784e-08	172.99	1	1	47261000	24848000	22413000
FSDEEEFPDLSLH	______________________________	MKFSDEEEFPDLSLHNNHMAKVLTKEMYKK	K	F	S	L	H	N	0	0	0	2	0	0	3	0	1	0	2	0	0	2	1	2	0	0	0	0	0	0	13		1563.67	B5DGN9;B5DGG5	B5DGN9	13	25	yes	no	2	1.7038e-62	296	2	2	136390000	62165000	74228000
SGDLEEELKNVTNN	DLERSEERAEVAEAKSGDLEEELKNVTNNL	KSGDLEEELKNVTNNLKSLEAQAEKYSQKE	K	S	G	N	N	L	0	0	3	1	0	0	3	1	0	0	2	1	0	0	0	1	1	0	0	1	0	0	14		1560.73	B9ELP6;A0A1S3MAM7;A0A1S3MAQ6;A0A1S3MAT4	B9ELP6	190	203	yes	no	2	6.3567e-50	283.52	1	1	26665000	13373000	13291000
GLPGGPGAVGEPGRLGPA	GHAGFVGLPGSRGDKGLPGGPGAVGEPGRL	GGPGAVGEPGRLGPAGASGPRGPAGNIGMP	K	G	L	P	A	G	2	1	0	0	0	0	1	7	0	0	2	0	0	0	4	0	0	0	0	1	0	0	18		1557.83	A0A1S3M5Q9;A0A1S3M4X1;A0A1S3M538;A0A1S3Q217;A0A1S3Q269;A0A1S3Q205;A0A1S3Q1Z3	A0A1S3Q217	859	876	no	no	2	1.5106e-08	182.71	1	1	240120000	121270000	118850000
LQGMPGPNGPSGETGSA	EKGDRGMKGLRGHGGLQGMPGPNGPSGETG	GMPGPNGPSGETGSAGITGPAGPRGPAGPH	G	L	Q	S	A	G	1	0	1	0	0	1	1	5	0	0	1	0	1	0	3	2	1	0	0	0	0	0	17		1555.69	A0A1S3M5Q9;A0A1S3M4X1;A0A1S3M538;A0A1S3Q217;A0A1S3Q269;A0A1S3Q205;A0A1S3Q1Z3	A0A1S3Q217	1004	1020	no	no	2	6.4995e-16	209.84	1	1	62328000	34572000	27756000
GEQIDNLQRVKQK	AAALRKKQADSVAELGEQIDNLQRVKQKLE	ELGEQIDNLQRVKQKLEKEKSEYKMEIDDL	L	G	E	Q	K	L	0	1	1	1	0	3	1	1	0	1	1	2	0	0	0	0	0	0	0	1	0	0	13		1554.85	A0A1S3L4E3;A0A1S3QSZ1;A0A1S3L564;A0A1S3L3X1;A0A1S3L404;A0A1S3L569;A0A1S3L5B8;A0A1S3L4K3;A0A1S3LA68;A0A1S3LA81;A0A1S3LZ57;A0A1S3LZ68;A0A1S3M1A4;A0A1S3M6K7;A0A1S3NIA6;A0A1S3QW44;A0A1S3QAX5;A0A1S3Q9B3;A0A1S3QCR9;A0A1S3QIK3;A0A1S3QXR1;A0A1S3QIW0;A0A1S3QIX9;A0A1S3QJJ2;A0A1S3QLH3;A0A1S3QVR7;A0A1S3QKB0;A0A1S3QKS8;A0A1S3QX64;A0A1S3QU62;A0A1S3QUR3;A0A1S3QVK8;A0A1S3QQQ2	A0A1S3QIW0	1206	1218	no	no	2;3;4	1.1397e-12	244	5	6	5309600000	2410600000	2899000000
KTIDDLEDELYAQ	ETRAEFAERSVAKLEKTIDDLEDELYAQKL	LEKTIDDLEDELYAQKLKYKAISEELDNAL	E	K	T	A	Q	K	1	0	0	3	0	1	2	0	0	1	2	1	0	0	0	0	1	0	1	0	0	0	13		1551.73	A0A1S3KNT1;Q91472;A0A1S3PVG3;A0A1S3PWT4;A0A1S3PVD0;A0A1S3M3T3;A0A1S3M3B7;A0A1S3PZI5;A0A1S3NN82;A0A1S3NN74;A0A1S3NNW5;A0A1S3M3T7;A0A1S3PZI8;A0A1S3M3Y8;A0A1S3PZJ5;A0A1S3PZR6	A0A1S3KNT1	251	263	no	no	2	4.8528e-08	192.38	3	3	307110000	148040000	159070000
AADGPMKGILGYTEQ	EKPASYDAIKKVVKAAADGPMKGILGYTEQ	AADGPMKGILGYTEQQVVSSDFNGDTHSSI	A	A	A	E	Q	Q	2	0	0	1	0	1	1	3	0	1	1	1	1	0	1	0	1	0	1	0	0	0	15		1549.74	B5DGR3;Q2A665;B5DGR5	B5DGR3	264	278	yes	no	2	9.5311e-09	188.26	1	2	75480000	28758000	46721000
GPAGAQGEKGEGGPAGPN	GAPGKDGDSGAPGAQGPAGAQGEKGEGGPA	GAQGEKGEGGPAGPNGFQGLPGTQGATGEP	Q	G	P	P	N	G	3	0	1	0	0	1	2	7	0	0	0	1	0	0	3	0	0	0	0	0	0	0	18		1549.71	A0A1S3Q7E3	A0A1S3Q7E3	611	628	yes	yes	2	5.6903e-96	333.11	1	1	27727000	13578000	14149000
GPRGPPGPPGSSGPQGF	KSGGGMSMPGPMGPMGPRGPPGPPGSSGPQ	RGPPGPPGSSGPQGFTGPPGEPGEAGSSGP	M	G	P	G	F	T	0	1	0	0	0	1	0	6	0	0	0	0	0	1	6	2	0	0	0	0	0	0	17		1547.75	A0A1S3R8F9;A0A1S3S6G4	A0A1S3R8F9	170	186	no	no	2	1.7396e-16	230.96	1	1	939840000	458190000	481650000
EKDEEMEQIKRN	LELNQIKGEVDRKIAEKDEEMEQIKRNSQR	KIAEKDEEMEQIKRNSQRMVDSMQSTLDSE	A	E	K	R	N	S	0	1	1	1	0	1	4	0	0	1	0	2	1	0	0	0	0	0	0	0	0	0	12		1547.72	A0A1S3L4E3;A0A1S3QSZ1;A0A1S3R6B0;A0A1S3L564;A0A1S3L3X1;A0A1S3L404;A0A1S3L569;A0A1S3L5B8;A0A1S3L4K3;A0A1S3LZ57;A0A1S3LZ68;A0A1S3M1A4;A0A1S3QCR9;A0A1S3QIK3;A0A1S3QXR1;A0A1S3QIW0;A0A1S3QIX9;A0A1S3QVU2;A0A1S3QJJ2;A0A1S3QLH3;A0A1S3QVR7;A0A1S3QKB0;A0A1S3QKS8;A0A1S3QU62;A0A1S3QUR3;A0A1S3QVK8	A0A1S3QIW0	1580	1591	no	no	2;3	7.4011e-08	193.96	1	2	123860000	52430000	71426000
KDSYVGDEAQSKRG	VGRPRHQGVMVGMGQKDSYVGDEAQSKRGI	QKDSYVGDEAQSKRGILTLKYPIEHGIITN	Q	K	D	R	G	I	1	1	0	2	0	1	1	2	0	0	0	2	0	0	0	2	0	0	1	1	0	0	14		1538.73	A0A1S3MJL1;A0A1S3S0M7;A0A1S3R0T0;A0A1S3SAQ3;A0A1S3RC63;A0A1S3Q4A0;B5X240;O42161;A0A1S3L3A7;Q78BU2;B5DG40;A0A1S3SB73	Q78BU2	52	65	no	no	2;3	3.7738e-28	201.72	2	2	134330000	59187000	75138000
TKEKKALQEAHQQ	LTEEMASMDESVAKLTKEKKALQEAHQQTL	KLTKEKKALQEAHQQTLDDLQAEEDKVNTL	L	T	K	Q	Q	T	2	0	0	0	0	3	2	0	1	0	1	3	0	0	0	0	1	0	0	0	0	0	13		1537.82	A0A1S3L4E3;A0A1S3QSZ1;A0A1S3N6D0;A0A1S3L564;A0A1S3L3X1;A0A1S3L404;A0A1S3L569;A0A1S3L5B8;A0A1S3L4K3;A0A1S3LA81;A0A1S3M1A4;A0A1S3M6K7;A0A1S3NIA6;A0A1S3QW44;A0A1S3QAX5;A0A1S3Q9B3;A0A1S3QCR9;A0A1S3QIK3;A0A1S3QIW0;A0A1S3QIX9;A0A1S3QTD0;A0A1S3QJJ2;A0A1S3QLH3;A0A1S3QVR7;A0A1S3QKB0;A0A1S3QKS8;A0A1S3QX64;A0A1S3S0Q3;A0A1S3QU62;A0A1S3QUR3;A0A1S3QVK8;A0A1S3QQQ2;A0A1S3MDU9;A0A1S3ME60;A0A1S3MDT6;A0A1S3ME52	A0A1S3QIW0	995	1007	no	no	2;3	1.8555e-13	219.35	2	2	105380000	49412000	55973000
GPAGGQGEKGEGGPAGPN	GAPGKDGDSGAPGPQGPAGGQGEKGEGGPA	GGQGEKGEGGPAGPNGFQGLPGTQGATGEP	Q	G	P	P	N	G	2	0	1	0	0	1	2	8	0	0	0	1	0	0	3	0	0	0	0	0	0	0	18		1535.7	A0A1S3SM10	A0A1S3SM10	616	633	yes	yes	2	3.2341e-66	290.1	1	1	15294000	8005200	7288700
GSRGEPGNPGPAGAAGPS	GETGPQGGRGSDGPQGSRGEPGNPGPAGAA	GEPGNPGPAGAAGPSGAPGSDGQAGGKGST	Q	G	S	P	S	G	3	1	1	0	0	0	1	6	0	0	0	0	0	0	4	2	0	0	0	0	0	0	18		1534.71	A0A1S3Q7E3;A0A1S3SM10	A0A1S3Q7E3	356	373	no	no	2	1.8814e-10	141.65	1	1	12447000	0	12447000
LIEEEKKEMKQE	RKHHLKSLMLQIAANLIEEEKKEMKQEKVN	AANLIEEEKKEMKQEKVNFMANIPALDLSG	N	L	I	Q	E	K	0	0	0	0	0	1	5	0	0	1	1	3	1	0	0	0	0	0	0	0	0	0	12		1532.78	A0A1S3KLQ8;O13093	A0A1S3KLQ8	25	36	yes	no	2;3	3.2309e-19	231.92	3	3	1248200000	586040000	662150000
GADTSADLEETGRVL	TGTAEVSSILEEKILGADTSADLEETGRVL	GADTSADLEETGRVLSIGDGIARVYGLRNV	L	G	A	V	L	S	2	1	0	2	0	0	2	2	0	0	2	0	0	0	0	1	2	0	0	1	0	0	15		1532.73	B5DG78;A0A1S3PEL4;A0A1S3NPS0;B5X195	B5DG78	61	75	yes	no	2	1.3901e-38	262.54	1	1	138290000	69951000	68338000
NSYEEALDHLETL	QKEARSMSTELFKMKNSYEEALDHLETLKR	MKNSYEEALDHLETLKRENKNLQQEISDLT	K	N	S	T	L	K	1	0	1	1	0	0	3	0	1	0	3	0	0	0	0	1	1	0	1	0	0	0	13		1532.7	A0A1S3L4E3;A0A1S3QSZ1;A0A1S3R6B0;A0A1S3L564;A0A1S3L3X1;A0A1S3L404;A0A1S3L569;A0A1S3R420;A0A1S3L5B8;A0A1S3L4K3;A0A1S3LA68;A0A1S3M1A4;A0A1S3M6K7;A0A1S3QIK3;A0A1S3QXR1;A0A1S3QIW0;A0A1S3QIX9;A0A1S3QJJ2;A0A1S3QLH3;A0A1S3QVR7;A0A1S3QKB0;A0A1S3QKS8;A0A1S3QU62;A0A1S3QUR3;A0A1S3QVK8;A0A1S3QQQ2	A0A1S3QIW0	1488	1500	no	no	2	6.6377e-20	236.32	2	2	114320000	57201000	57119000
MGPRGPPGPPGSSGPQG	EKSGGGMSMPGPMGPMGPRGPPGPPGSSGP	PRGPPGPPGSSGPQGFTGPPGEPGEAGSSG	P	M	G	Q	G	F	0	1	0	0	0	1	0	6	0	0	0	0	1	0	6	2	0	0	0	0	0	0	17		1531.72	A0A1S3R8F9;A0A1S3S6G4	A0A1S3R8F9	169	185	no	no	2	2.5565e-16	217.12	2	1	201010000	105970000	95046000
SKVEDEQSLGAQLQ	DEKIKKKEFETTQLLSKVEDEQSLGAQLQK	LSKVEDEQSLGAQLQKKIKELQARIEELEE	L	S	K	L	Q	K	1	0	0	1	0	3	2	1	0	0	2	1	0	0	0	2	0	0	0	1	0	0	14		1530.75	A0A1S3L569;A0A1S3L5B8;A0A1S3L4K3;A0A1S3M1A4;A0A1S3M6K7;A0A1S3QIK3;A0A1S3QXR1;A0A1S3QIW0;A0A1S3QIX9;A0A1S3QTD0;A0A1S3QKS8;A0A1S3QX64;A0A1S3S0Q3	A0A1S3QIW0	1094	1107	no	no	2	1.5842e-38	268.58	2	2	425700000	208520000	217180000
ATESFGPGTIEYRP	GTHEYHAETIKNVREATESFGPGTIEYRPV	EATESFGPGTIEYRPVAIALDTKGPEIRTG	E	A	T	R	P	V	1	1	0	0	0	0	2	2	0	1	0	0	0	1	2	1	2	0	1	0	0	0	14		1523.73	B5DGU1	B5DGU1	93	106	yes	yes	2	7.8488e-20	227.94	1	1	190500000	95791000	94714000
LPYDTPIPGYRNN	TPEGVKWVDTQVVLALPYDTPIPGYRNNIV	LALPYDTPIPGYRNNIVNTMRLWSAKAPCD	A	L	P	N	N	I	0	1	2	1	0	0	0	1	0	1	1	0	0	0	3	0	1	0	2	0	0	0	13		1518.75	A0A1S3L2W8;B5DG55	B5DG55	225	237	no	no	2	1.0092e-12	208.25	1	1	34304000	18353000	15951000
NADRLGSSEVDQVQ	GGVDTASVGGVFDISNADRLGSSEVDQVQM	SNADRLGSSEVDQVQMVVDGVKLMVEMEKK	S	N	A	V	Q	M	1	1	1	2	0	2	1	1	0	0	1	0	0	0	0	2	0	0	0	2	0	0	14		1516.71	B5DGP0;B5DGP2	B5DGP0	338	351	no	no	2	6.7476e-09	199.21	1	1	57364000	29071000	28292000
GTEFMQDPDVEHL	SQVQSKSFRLLAHITGTEFMQDPDVEHLRK	ITGTEFMQDPDVEHLRKSREKFDTEFKGPR	T	G	T	H	L	R	0	0	0	2	0	1	2	1	1	0	1	0	1	1	1	0	1	0	0	1	0	0	13		1516.65	A0A1S3N253;B5DG83;A0A1S3RZZ6;A0A1S3RZY2	A0A1S3N253	233	245	yes	no	2	1.0256e-12	208.03	1	1	37111000	16907000	20203000
LLSKVEDEQSLGAQ	QADEKIKKKEFETTQLLSKVEDEQSLGAQL	QLLSKVEDEQSLGAQLQKKIKELQARIEEL	Q	L	L	A	Q	L	1	0	0	1	0	2	2	1	0	0	3	1	0	0	0	2	0	0	0	1	0	0	14		1515.78	A0A1S3L569;A0A1S3L5B8;A0A1S3L4K3;A0A1S3M1A4;A0A1S3M6K7;A0A1S3QIK3;A0A1S3QIW0;A0A1S3QIX9;A0A1S3QTD0;A0A1S3QKS8;A0A1S3QX64;A0A1S3S0Q3	A0A1S3QIW0	1092	1105	no	no	2	8.2591e-20	227.37	1	1	82307000	40195000	42112000
LSKVEDEQSLGAQL	ADEKIKKKEFETTQLLSKVEDEQSLGAQLQ	LLSKVEDEQSLGAQLQKKIKELQARIEELE	L	L	S	Q	L	Q	1	0	0	1	0	2	2	1	0	0	3	1	0	0	0	2	0	0	0	1	0	0	14		1515.78	A0A1S3L569;A0A1S3L5B8;A0A1S3L4K3;A0A1S3M1A4;A0A1S3M6K7;A0A1S3QIK3;A0A1S3QXR1;A0A1S3QIW0;A0A1S3QIX9;A0A1S3QTD0;A0A1S3QKS8;A0A1S3QX64;A0A1S3S0Q3	A0A1S3QIW0	1093	1106	no	no	2	1.003e-13	217.22	2	2	323550000	164710000	158840000
EYDESGPSIVHRK	LASLSTFQQMWISKQEYDESGPSIVHRKCF	KQEYDESGPSIVHRKCF_____________	Q	E	Y	R	K	C	0	1	0	1	0	0	2	1	1	1	0	1	0	0	1	2	0	0	1	1	0	0	13		1515.73	B5X240;O42161;A0A1S3L3A7	B5X240	361	373	yes	no	2;3	6.4521e-08	188.28	2	2	155300000	81699000	73597000
TDAEQEQLIADHF	LDGEFKGKYYPLNKMTDAEQEQLIADHFLF	KMTDAEQEQLIADHFLFDKPVSPLLLGAGM	M	T	D	H	F	L	2	0	0	2	0	2	2	0	1	1	1	0	0	1	0	0	1	0	0	0	0	0	13		1515.68	B5DGP0;B5DGP2	B5DGP0	180	192	no	no	2	4.5287e-49	282.39	2	2	55165000	32128000	23037000
SAGGGAGGAGAGAGGSVARGA	SVSVGGSASAGGGAASAGGGAGGAGAGAGG	GGAGAGAGGSVARGAGGQGVDIEGDYTDLD	A	S	A	G	A	G	7	1	0	0	0	0	0	10	0	0	0	0	0	0	0	2	0	0	0	1	0	0	21		1514.72	A0A1S3KYA5;A0A1S3KZ47;A0A1S3KY40;A0A1S3KY06	A0A1S3KYA5	505	525	yes	no	2	4.5495e-09	179.79	1	1	20651000	8375800	12275000
PGPGGPQGEHGQIGPAG	AGPAGKDGPRGLRGDPGPGGPQGEHGQIGP	PGGPQGEHGQIGPAGIAGDKGPTGESGPPG	D	P	G	A	G	I	1	0	0	0	0	2	1	7	1	1	0	0	0	0	4	0	0	0	0	0	0	0	17		1511.71	A0A1S3Q217;A0A1S3Q269;A0A1S3Q205;A0A1S3Q1Z3	A0A1S3Q217	801	817	yes	no	2	2.4412e-08	181.98		1	56606000	0	56606000
GQKDSYVGDEAQSK	SIVGRPRHQGVMVGMGQKDSYVGDEAQSKR	MGQKDSYVGDEAQSKRGILTLKYPIEHGII	M	G	Q	S	K	R	1	0	0	2	0	2	1	2	0	0	0	2	0	0	0	2	0	0	1	1	0	0	14		1510.69	A0A1S3MJL1;A0A1S3S0M7;A0A1S3R0T0;A0A1S3SAQ3;A0A1S3RC63;A0A1S3Q4A0;B5X240;O42161;A0A1S3L3A7;Q78BU2;B5DG40;A0A1S3SB73	Q78BU2	50	63	no	no	2;3	3.4658e-63	296.21	2	3	1.9304e+09	899550000	1.0309e+09
NWDDMEKIWHH	GILTLKYPIEHGIITNWDDMEKIWHHTFYN	GIITNWDDMEKIWHHTFYNELRVAPEEHPT	T	N	W	H	H	T	0	0	1	2	0	0	1	0	2	1	0	1	1	0	0	0	0	2	0	0	0	0	11		1509.65	A0A1S3MJL1;A0A1S3S0M7;A0A1S3R0T0;A0A1S3SAQ3;A0A1S3RC63;A0A1S3Q4A0;B5X240;O42161;A0A1S3L3A7;Q78BU2;B5DG40;A0A1S3SB73	Q78BU2	80	90	no	no	2;3;4	6.7939e-13	242.12	8	12	7.4937e+09	3.0839e+09	4409800000
ELDGTENKSKFGAN	KFSVVDQEKIDHFMLELDGTENKSKFGANA	LELDGTENKSKFGANAILGVSLAVCKAGAA	L	E	L	A	N	A	1	0	2	1	0	0	2	2	0	0	1	2	0	1	0	1	1	0	0	0	0	0	14		1508.71	A0A1S2WZE3;B5DGQ7;A0A1S2X522	A0A1S2WZE3	96	109	no	no	2;3	2.6217e-13	209.77	4	4	3.0272e+09	1435500000	1.5917e+09
GGRSFDNVDTPASAL	SRRLEGVPQILILLNGGRSFDNVDTPASAL	GGRSFDNVDTPASALKELGVLVFGIGTRSS	N	G	G	A	L	K	2	1	1	2	0	0	0	2	0	0	1	0	0	1	1	2	1	0	0	1	0	0	15		1505.71	A0A1S3PM55;A0A1S3QXT2;A0A1S3QZ60;A0A1S3QZQ5;A0A1S3R244;A0A1S3R232;A0A1S3R1T6;A0A1S3R2T2;A0A1S3R5L3;A0A1S3R495;A0A1S3MVM5;A0A1S3PL33;A0A1S3PM04	A0A1S3PM55	1170	1184	no	no	2	1.6073e-10	152.64	2	2	154440000	86234000	68204000
LGPTGPIGTPGPMGPR	MGLRGETGTVGSKGALGPTGPIGTPGPMGP	GPTGPIGTPGPMGPRGMPGERGRLGANGIP	A	L	G	P	R	G	0	1	0	0	0	0	0	5	0	1	1	0	1	0	5	0	2	0	0	0	0	0	16		1503.79	A0A1S3PQP1;A0A1S3NWY8	A0A1S3PQP1	317	332	yes	no	2	1.0637e-20	231.05	1	1	75420000	36167000	39253000
EYDEAGPSIVHRK	LASLSTFQAMWITKQEYDEAGPSIVHRKCF	KQEYDEAGPSIVHRKCF_____________	Q	E	Y	R	K	C	1	1	0	1	0	0	2	1	1	1	0	1	0	0	1	1	0	0	1	1	0	0	13		1499.74	A0A1S3SAQ3;A0A1S3RC63;A0A1S3Q4A0;Q78BU2;B5DG40;A0A1S3SB73	Q78BU2	363	375	no	no	2;3;4	1.1908e-12	219.03	3	3	3.6446e+09	1.8186e+09	1.826e+09
LAKVEKEKHATEN	ECSELKKDIDDLELTLAKVEKEKHATENKV	LTLAKVEKEKHATENKVKNLTEEMASMDES	T	L	A	E	N	K	2	0	1	0	0	0	3	0	1	0	1	3	0	0	0	0	1	0	0	1	0	0	13		1495.8	A0A1S3L4E3;A0A1S3QSZ1;A0A1S3N6D0;A0A1S3L564;A0A1S3L3X1;A0A1S3L404;A0A1S3L569;A0A1S3L5B8;A0A1S3L4K3;A0A1S3LA68;A0A1S3LA81;A0A1S3LZ57;A0A1S3LZ68;A0A1S3M1A4;A0A1S3M6K7;A0A1S3NIA6;A0A1S3QW44;A0A1S3QAX5;A0A1S3Q9B3;A0A1S3QCR9;A0A1S3QIK3;A0A1S3R3S8;A0A1S3QIW0;A0A1S3QIX9;A0A1S3QTD0;A0A1S3QJJ2;A0A1S3QLH3;A0A1S3QVR7;A0A1S3QKB0;A0A1S3QKS8;A0A1S3QX64;A0A1S3S0Q3;A0A1S3QU62;A0A1S3QUR3;A0A1S3QVK8;A0A1S3QQQ2	A0A1S3QIW0	963	975	no	no	2;3	3.5779e-28	253.97	2	2	125980000	57320000	68657000
EEISERLEEAGGAT	RAKVEKQRADLSRELEEISERLEEAGGATA	LEEISERLEEAGGATAAQIEMNKKREAEFQ	L	E	E	A	T	A	2	1	0	0	0	0	5	2	0	1	1	0	0	0	0	1	1	0	0	0	0	0	14		1489.69	A0A1S3L4E3;A0A1S3QSZ1;A0A1S3L564;A0A1S3L3X1;A0A1S3L404;A0A1S3L569;A0A1S3L5B8;A0A1S3L4K3;A0A1S3LA68;A0A1S3LA81;A0A1S3M1A4;A0A1S3M6K7;A0A1S3NIA6;A0A1S3QW44;A0A1S3QAX5;A0A1S3Q9B3;A0A1S3QCR9;A0A1S3QIK3;A0A1S3QXR1;A0A1S3QIW0;A0A1S3QIX9;A0A1S3QJJ2;A0A1S3QLH3;A0A1S3QVR7;A0A1S3QKB0;A0A1S3QKS8;A0A1S3QX64;A0A1S3QU62;A0A1S3QUR3;A0A1S3QVK8;A0A1S3QQQ2;A0A1S3Q4V2	A0A1S3QIW0	1146	1159	no	no	2	1.0688e-40	224.42	1	1	70908000	0	70908000
LKEVKKEVKEEE	LLGTKHKASMDFRANLKEVKKEVKEEEEVG	RANLKEVKKEVKEEEEVGDWRKNVDEQAGM	N	L	K	E	E	E	0	0	0	0	0	0	5	0	0	0	1	4	0	0	0	0	0	0	0	2	0	0	12		1486.82	A0A1S3KLQ8;O13093;A0A1S3PCT1	A0A1S3KLQ8	135	146	yes	no	2;3	3.114e-19	232.17	2	2	97405000	45665000	51740000
AETLWGVQKELTL	HMTLKPEEEKQLSNSAETLWGVQKELTL__	NSAETLWGVQKELTL_______________	S	A	E	T	L	-	1	0	0	0	0	1	2	1	0	0	3	1	0	0	0	0	2	1	0	1	0	0	13		1486.8	A0A1S3MJX7;B5DG39	A0A1S3MJX7	320	332	no	no	2	4.2871e-08	193.83	1	1	5808100	2232200	3575900
GPTGPSGAPGFPGGAGAK	GARGNDGNSGPAGSNGPTGPSGAPGFPGGA	GPSGAPGFPGGAGAKGETGPQGGRGSDGPQ	N	G	P	A	K	G	3	0	0	0	0	0	0	7	0	0	0	1	0	1	4	1	1	0	0	0	0	0	18		1481.73	A0A1S3Q7E3	A0A1S3Q7E3	323	340	yes	yes	2	2.6201e-11	190.35	1	1	33780000	17553000	16228000
ISDLTEQIGETGKS	HLETLKRENKNLQQEISDLTEQIGETGKSI	EISDLTEQIGETGKSIHELEKAKKTVETEK	E	I	S	K	S	I	0	0	0	1	0	1	2	2	0	2	1	1	0	0	0	2	2	0	0	0	0	0	14		1476.73	A0A1S3L4E3;A0A1S3QSZ1;A0A1S3R6B0;A0A1S3L564;A0A1S3L3X1;A0A1S3L404;A0A1S3L569;A0A1S3L5B8;A0A1S3L4K3;A0A1S3M1A4;A0A1S3M6K7;A0A1S3QCR9;A0A1S3QIK3;A0A1S3QXR1;A0A1S3QIW0;A0A1S3QIX9;A0A1S3QJJ2;A0A1S3QLH3;A0A1S3QVR7;A0A1S3QKB0;A0A1S3QKS8	A0A1S3QIW0	1511	1524	no	no	2	4.0105e-38	262	1	1	97053000	47943000	49110000
MGPRGPPGPPGSSGPQ	EKSGGGMSMPGPMGPMGPRGPPGPPGSSGP	GPRGPPGPPGSSGPQGFTGPPGEPGEAGSS	P	M	G	P	Q	G	0	1	0	0	0	1	0	5	0	0	0	0	1	0	6	2	0	0	0	0	0	0	16		1474.7	A0A1S3R8F9;A0A1S3S6G4	A0A1S3R8F9	169	184	no	no	2	8.5582e-39	257.76	1	1	49665000	25438000	24226000
DENVRQVNDISGQ	CRTLEDQLSELKTKNDENVRQVNDISGQRA	KNDENVRQVNDISGQRARLLTENGEFGRQL	N	D	E	G	Q	R	0	1	2	2	0	2	1	1	0	1	0	0	0	0	0	1	0	0	0	2	0	0	13		1472.69	A0A1S3L4E3;A0A1S3QSZ1;A0A1S3L564;A0A1S3L3X1;A0A1S3L404;A0A1S3L569;A0A1S3L5B8;A0A1S3L4K3;A0A1S3QIK3;A0A1S3QXR1;A0A1S3QIW0;A0A1S3QIX9;A0A1S3QJJ2;A0A1S3QLH3;A0A1S3QVR7;A0A1S3QKB0;A0A1S3QKS8;A0A1S3QX64	A0A1S3QIW0	1266	1278	no	no	2	3.43e-13	217.22		1	118390000	0	118390000
LLEKEAADLITEK	RRGHLKSLMLAIAKDLLEKEAADLITEKAA	KDLLEKEAADLITEKAAFIAENCPAPVLSG	D	L	L	E	K	A	2	0	0	1	0	0	3	0	0	1	3	2	0	0	0	0	1	0	0	0	0	0	13		1471.81	O13095	O13095	25	37	yes	yes	2;3	9.0583e-13	209.64	1	2	60998000	20675000	40323000
DAGKTFPEHVKSR	IGGVIFFHETLYQKTDAGKTFPEHVKSRGW	KTDAGKTFPEHVKSRGWVVGIKVDKGVVPL	T	D	A	S	R	G	1	1	0	1	0	0	1	1	1	0	0	2	0	1	1	1	1	0	0	1	0	0	13		1470.76	A0A1S2WZE0;B5DGM7	A0A1S2WZE0	89	101	yes	no	2;3;4	9.1542e-28	251.03	4	5	1.9053e+09	886230000	1.0191e+09
DAGKTFPQHVKSR	IGGVIFFHETLYQKTDAGKTFPQHVKSRGW	KTDAGKTFPQHVKSRGWLVGIKVDKGVVPL	T	D	A	S	R	G	1	1	0	1	0	1	0	1	1	0	0	2	0	1	1	1	1	0	0	1	0	0	13		1469.77	A0A1S2X3Z6	A0A1S2X3Z6	89	101	yes	yes	2;3	4.4205e-08	170.74	2	1	99165000	52483000	46682000
GLDASSGELPVVGIR	AVASKNSFSHDISEMGLDASSGELPVVGIR	GLDASSGELPVVGIRTAKGDKYVMAEEFSR	M	G	L	I	R	T	1	1	0	1	0	0	1	3	0	1	2	0	0	0	1	2	0	0	0	2	0	0	15		1468.79	D0QEL0;B5X1H7	D0QEL0	304	318	yes	no	2	1.5046e-13	206.97	1	1	22973000	11769000	11205000
AGARGADGSTGPAGPAGP	RGLNGERGRAGPAGPAGARGADGSTGPAGP	RGADGSTGPAGPAGPLGAAGPPGFPGAPGP	P	A	G	G	P	L	5	1	0	1	0	0	0	6	0	0	0	0	0	0	3	1	1	0	0	0	0	0	18		1465.69	A0A1S3M5Q9;A0A1S3M4X1;A0A1S3M538;A0A1S3Q217;A0A1S3Q269;A0A1S3Q205;A0A1S3Q1Z3	A0A1S3Q217	225	242	no	no	2	2.3608e-11	191.79	1	1	47340000	21595000	25745000
LQSAETEKELANM	KTWPWMKLYFKIKPLLQSAETEKELANMKE	PLLQSAETEKELANMKENYEKMKTDLAKAL	L	L	Q	N	M	K	2	0	1	0	0	1	3	0	0	0	2	1	1	0	0	1	1	0	0	0	0	0	13		1462.7	A0A1S3L4E3;A0A1S3N6D0;A0A1S3L564;A0A1S3L3X1;A0A1S3L404;A0A1S3L569;A0A1S3L5B8;A0A1S3L4K3;A0A1S3QIK3;A0A1S3R3S8;A0A1S3QIW0;A0A1S3QIX9;A0A1S3QTD0;A0A1S3QJJ2;A0A1S3QLH3;A0A1S3QKB0;A0A1S3QKS8;A0A1S3QX64;A0A1S3S0Q3;A0A1S3QSI6	A0A1S3QIW0	842	854	no	no	2	1.0257e-12	208.03	1	1	356850000	181510000	175340000
METGLTPDQVKKN	HTKTPAECLAFFGVNMETGLTPDQVKKNLA	VNMETGLTPDQVKKNLAKYGPNALPAEEGK	N	M	E	K	N	L	0	0	1	1	0	1	1	1	0	0	1	2	1	0	1	0	2	0	0	1	0	0	13		1459.73	A0A1S3NF23;A0A1S3NFL1;A0A1S3NF60;A0A1S3NEY1	A0A1S3NF23	20	32	yes	no	2	4.0326e-08	194.49	1	1	123710000	63113000	60596000
GPAGPNGPAGGRGGLGPA	GASGKTGSRGESGPAGPAGPNGPAGGRGGL	GPNGPAGGRGGLGPAGARGDKGEAGEGGER	A	G	P	P	A	G	3	1	1	0	0	0	0	8	0	0	1	0	0	0	4	0	0	0	0	0	0	0	18		1458.73	A0A1S3Q7E3	A0A1S3Q7E3	1061	1078	yes	yes	2	1.5313e-54	289.62	1	1	223530000	108890000	114640000
ITGDQLGDLYKSF	KYDLDFKSPDDPARYITGDQLGDLYKSFIK	RYITGDQLGDLYKSFIKGYPVQSIEDPFDQ	Y	I	T	S	F	I	0	0	0	2	0	1	0	2	0	1	2	1	0	1	0	1	1	0	1	0	0	0	13		1455.72	A0A1S2WZE3;B5DGQ7;A0A1S2X522	A0A1S2WZE3	271	283	no	no	2	1.8682e-13	219.33	5	5	573980000	256430000	317540000
IDSELPVDEVFGH	EPVIAFYSSRGIVRKIDSELPVDEVFGHVA	RKIDSELPVDEVFGHVAKAIDGLK______	K	I	D	G	H	V	0	0	0	2	0	0	2	1	1	1	1	0	0	1	1	1	0	0	0	2	0	0	13		1455.69	B5DGM6;B5DGM5	B5DGM6	173	185	yes	no	2	1.7373e-13	219.51	3	4	257980000	126900000	131080000
PGPGGPQGEHGQIGPA	AGPAGKDGPRGLRGDPGPGGPQGEHGQIGP	GPGGPQGEHGQIGPAGIAGDKGPTGESGPP	D	P	G	P	A	G	1	0	0	0	0	2	1	6	1	1	0	0	0	0	4	0	0	0	0	0	0	0	16		1454.69	A0A1S3Q217;A0A1S3Q269;A0A1S3Q205;A0A1S3Q1Z3	A0A1S3Q217	801	816	yes	no	2	1.8815e-09	197.07	1	1	4.0347e+09	1.8977e+09	2.137e+09
ELLEGKVLPGVDAL	EDKVSHVSTGGGASLELLEGKVLPGVDALS	LELLEGKVLPGVDALSSA____________	L	E	L	A	L	S	1	0	0	1	0	0	2	2	0	0	4	1	0	0	1	0	0	0	0	2	0	0	14		1451.82	B5DFX8;B5X0U6	B5DFX8	401	414	yes	no	2	8.5245e-09	197.73	1	1	17815000	9835000	7980300
SGDLEEELKNVTN	DLERSEERAEVAEAKSGDLEEELKNVTNNL	AKSGDLEEELKNVTNNLKSLEAQAEKYSQK	K	S	G	T	N	N	0	0	2	1	0	0	3	1	0	0	2	1	0	0	0	1	1	0	0	1	0	0	13		1446.68	B9ELP6;A0A1S3MAM7;A0A1S3MAQ6;A0A1S3MAT4	B9ELP6	190	202	yes	no	2	1.4579e-08	253.88	1	1	51020000	25745000	25275000
KVEDEQSLGAQLQ	EKIKKKEFETTQLLSKVEDEQSLGAQLQKK	LSKVEDEQSLGAQLQKKIKELQARIEELEE	S	K	V	L	Q	K	1	0	0	1	0	3	2	1	0	0	2	1	0	0	0	1	0	0	0	1	0	0	13		1443.72	A0A1S3L569;A0A1S3L5B8;A0A1S3L4K3;A0A1S3M1A4;A0A1S3M6K7;A0A1S3QIK3;A0A1S3QXR1;A0A1S3QIW0;A0A1S3QIX9;A0A1S3QTD0;A0A1S3QKS8;A0A1S3QX64;A0A1S3S0Q3	A0A1S3QIW0	1095	1107	no	no	2	2.4356e-19	229.53	1	1	132170000	59921000	72254000
GERGEQGAGGPPGFQ	GDVGAPGAPGVAGPAGERGEQGAGGPPGFQ	GERGEQGAGGPPGFQGLPGPQGAIGETGKP	A	G	E	F	Q	G	1	1	0	0	0	2	2	6	0	0	0	0	0	1	2	0	0	0	0	0	0	0	15		1442.65	A0A1S3R8F9;A0A1S3S6G4	A0A1S3R8F9	614	628	no	no	2	7.7896e-09	191.29	1	1	945420000	476880000	468540000
KLKGTEDELDKY	DKSKQLEDDLVALQKKLKGTEDELDKYSES	LQKKLKGTEDELDKYSESLKDAQEKLEVAE	K	K	L	K	Y	S	0	0	0	2	0	0	2	1	0	0	2	3	0	0	0	0	1	0	1	0	0	0	12		1437.74	A0A1S3KNT1;Q91472;B5X4E8;A0A1S3PVG3;A0A1S3PVE5;A0A1S3MLH4;A0A1S3MLH8;A0A1S3KWY2;A0A1S3QTZ7;A0A1S3NNX4;A0A1S3NNU6;A0A1S3M3T3;A0A1S3M3B7;A0A1S3PZI5;A0A1S3M3D7;A0A1S3NN82;A0A1S3NN74;A0A1S3NNW5;A0A1S3PZI3	A0A1S3KNT1	49	60	no	no	2;3	4.3786e-08	198.4	2	3	603790000	286530000	317260000
ELEEELKNVTNN	ERTEERAELAEAKCAELEEELKNVTNNLKS	KCAELEEELKNVTNNLKSLEAQAEKYSQKE	A	E	L	N	N	L	0	0	3	0	0	0	4	0	0	0	2	1	0	0	0	0	1	0	0	1	0	0	12		1430.69	A0A1S3M3T3;A0A1S3M3D7;A0A1S3M3T7;A0A1S3PZI8;A0A1S3M3E2;A0A1S3PZL2	A0A1S3M3T3	192	203	yes	no	2	1.055e-62	303.26	1	1	52488000	24258000	28230000
TEQIGETGKSIHE	LKRENKNLQQEISDLTEQIGETGKSIHELE	DLTEQIGETGKSIHELEKAKKTVETEKSEI	L	T	E	H	E	L	0	0	0	0	0	1	3	2	1	2	0	1	0	0	0	1	2	0	0	0	0	0	13		1427.69	A0A1S3L4E3;A0A1S3QSZ1;A0A1S3R6B0;A0A1S3L564;A0A1S3L3X1;A0A1S3L404;A0A1S3L569;A0A1S3L5B8;A0A1S3L4K3;A0A1S3M1A4;A0A1S3M6K7;A0A1S3QCR9;A0A1S3QIK3;A0A1S3QXR1;A0A1S3QIW0;A0A1S3QIX9;A0A1S3QJJ2;A0A1S3QLH3;A0A1S3QVR7;A0A1S3QKB0;A0A1S3QKS8;A0A1S3QVK8;A0A1S3QQQ2	A0A1S3QIW0	1515	1527	no	no	2;3	3.9087e-08	194.8	2	2	1.4789e+09	738510000	740410000
TALEEAEGTLEHE	EKAKKTVETEKSEIQTALEEAEGTLEHEES	IQTALEEAEGTLEHEESKILRVQLELNQIK	Q	T	A	H	E	E	2	0	0	0	0	0	5	1	1	0	2	0	0	0	0	0	2	0	0	0	0	0	13		1427.64	A0A1S3L4E3;A0A1S3QSZ1;A0A1S3R6B0;A0A1S3L564;A0A1S3L3X1;A0A1S3L404;A0A1S3L569;A0A1S3L5B8;A0A1S3L4K3;A0A1S3LZ57;A0A1S3LZ68;A0A1S3M1A4;A0A1S3M6K7;A0A1S3QCR9;A0A1S3QIK3;A0A1S3QXR1;A0A1S3QIW0;A0A1S3QIX9;A0A1S3QJJ2;A0A1S3QLH3;A0A1S3QVR7;A0A1S3QKB0;A0A1S3QKS8;A0A1S3QU62;A0A1S3QUR3;A0A1S3QVK8	A0A1S3QIW0	1544	1556	no	no	2	2.2859e-19	230.1	1	1	446340000	228300000	218040000
NFSHGTHEYHAE	MAKEMIKSGMNIARMNFSHGTHEYHAETIK	ARMNFSHGTHEYHAETIKNVREATESFGPG	M	N	F	A	E	T	1	0	1	0	0	0	2	1	3	0	0	0	0	1	0	1	1	0	1	0	0	0	12		1427.59	B5DGU1	B5DGU1	74	85	yes	yes	2	1.7936e-12	208.15	1	1	16713000	7379500	9333300
GASGPAGPRGPSGSAGAA	GPPGPSGQSGESGPAGASGPAGPRGPSGSA	GPAGPRGPSGSAGAAGKDGMSGLPGPIGPP	A	G	A	A	A	G	5	1	0	0	0	0	0	6	0	0	0	0	0	0	3	3	0	0	0	0	0	0	18		1423.68	A0A1S3R8F9;A0A1S3S6G4	A0A1S3R8F9	1118	1135	no	no	2	4.7397e-16	208.08	1	1	751900000	390010000	361890000
SYEEALDHLETL	KEARSMSTELFKMKNSYEEALDHLETLKRE	MKNSYEEALDHLETLKRENKNLQQEISDLT	N	S	Y	T	L	K	1	0	0	1	0	0	3	0	1	0	3	0	0	0	0	1	1	0	1	0	0	0	12		1418.66	A0A1S3L4E3;A0A1S3QSZ1;A0A1S3R6B0;A0A1S3L564;A0A1S3L3X1;A0A1S3L404;A0A1S3L569;A0A1S3R420;A0A1S3L5B8;A0A1S3L4K3;A0A1S3LA68;A0A1S3M1A4;A0A1S3M6K7;A0A1S3QIK3;A0A1S3QXR1;A0A1S3QIW0;A0A1S3QIX9;A0A1S3QJJ2;A0A1S3QLH3;A0A1S3QVR7;A0A1S3QKB0;A0A1S3QKS8;A0A1S3QU62;A0A1S3QUR3;A0A1S3QVK8;A0A1S3QQQ2	A0A1S3QIW0	1489	1500	no	no	2	6.5786e-08	195.17	3	3	296130000	141450000	154670000
ELEEELKTVTNN	ERTEERAELSEGKCSELEEELKTVTNNLKS	KCSELEEELKTVTNNLKSLEAQAEKYSQKE	S	E	L	N	N	L	0	0	2	0	0	0	4	0	0	0	2	1	0	0	0	0	2	0	0	1	0	0	12		1417.69	A0A1S3KNT1;Q91472;B5X4E8;A0A1S3PVG3;A0A1S3PVE5;A0A1S3PWT4;A0A1S3PVD0;A0A1S3MLH4;A0A1S3PVG8;B5X2P7;A0A1S3MMP8	A0A1S3KNT1	192	203	no	no	2	5.2811e-37	300.81	1	1	241890000	115950000	125940000
ETLWGVQKELTL	MTLKPEEEKQLSNSAETLWGVQKELTL___	NSAETLWGVQKELTL_______________	A	E	T	T	L	-	0	0	0	0	0	1	2	1	0	0	3	1	0	0	0	0	2	1	0	1	0	0	12		1415.77	A0A1S3MJX7;B5DG39	A0A1S3MJX7	321	332	no	no	2	3.5262e-27	245.5	1	1	22371000	9629100	12742000
EELEEAKKKLAQ	AQWRTKYETDAIQRTEELEEAKKKLAQRLQ	QRTEELEEAKKKLAQRLQDAEETIEATNSK	T	E	E	A	Q	R	2	0	0	0	0	1	4	0	0	0	2	3	0	0	0	0	0	0	0	0	0	0	12		1414.77	A0A1S3L4E3;A0A1S3QSZ1;A0A1S3R6B0;A0A1S3L564;A0A1S3L3X1;A0A1S3L404;A0A1S3L569;A0A1S3R420;A0A1S3L5B8;A0A1S3L4K3;A0A1S3M1A4;A0A1S3M6K7;A0A1S3QCR9;A0A1S3QIK3;A0A1S3QXR1;A0A1S3QIW0;A0A1S3QIX9;A0A1S3QJJ2;A0A1S3QLH3;A0A1S3QVR7;A0A1S3QKB0;A0A1S3QKS8;A0A1S3S0Q3;A0A1S3QU62;A0A1S3QUR3	A0A1S3QIW0	1386	1397	no	no	2	3.475e-78	323.6	1	1	43464000	19240000	24224000
ELKKEQDTSSHL	EKAKKAITDAAMMAEELKKEQDTSSHLERM	MAEELKKEQDTSSHLERMKKNLEITVKDLQ	E	E	L	H	L	E	0	0	0	1	0	1	2	0	1	0	2	2	0	0	0	2	1	0	0	0	0	0	12		1413.71	A0A1S3L4E3;A0A1S3QSZ1;A0A1S3R6B0;A0A1S3L564;A0A1S3L3X1;A0A1S3L404;A0A1S3L569;A0A1S3L5B8;A0A1S3L4K3;A0A1S3LA68;A0A1S3LA81;A0A1S3M1A4;A0A1S3M6K7;A0A1S3NIA6;A0A1S3QCR9;A0A1S3QIW0;A0A1S3QIX9;A0A1S3QVU2;A0A1S3QJJ2;A0A1S3QLH3;A0A1S3QKB0;A0A1S3QKS8;A0A1S3QU62;A0A1S3QUR3;A0A1S3QVK8;A0A1S3MDU9;A0A1S3ME60;A0A1S3MDT6;A0A1S3ME52	A0A1S3QIW0	1770	1781	no	no	2;3	4.4851e-37	259.08	2	2	58334000	28565000	29769000
TADQIEDFKEAF	MADAAPAEASGASAFTADQIEDFKEAFGLF	SAFTADQIEDFKEAFGLFDRVGDSMIGYNQ	F	T	A	A	F	G	2	0	0	2	0	1	2	0	0	1	0	1	0	2	0	0	1	0	0	0	0	0	12		1412.65	B5DGT2;B5DGT3	B5DGT2	16	27	yes	no	2;3	6.3247e-13	217.02	4	5	1395000000	686940000	708100000
DTSADLEETGRVL	TAEVSSILEEKILGADTSADLEETGRVLSI	GADTSADLEETGRVLSIGDGIARVYGLRNV	A	D	T	V	L	S	1	1	0	2	0	0	2	1	0	0	2	0	0	0	0	1	2	0	0	1	0	0	13		1404.67	B5DG78;A0A1S3PEL4;A0A1S3NPS0;B5X195	B5DG78	63	75	yes	no	2	2.469e-13	218.52	1	1	66636000	34139000	32497000
LSKVEDEQSLGAQ	ADEKIKKKEFETTQLLSKVEDEQSLGAQLQ	QLLSKVEDEQSLGAQLQKKIKELQARIEEL	L	L	S	A	Q	L	1	0	0	1	0	2	2	1	0	0	2	1	0	0	0	2	0	0	0	1	0	0	13		1402.69	A0A1S3L569;A0A1S3L5B8;A0A1S3L4K3;A0A1S3M1A4;A0A1S3M6K7;A0A1S3QIK3;A0A1S3QXR1;A0A1S3QIW0;A0A1S3QIX9;A0A1S3QTD0;A0A1S3QKS8;A0A1S3QX64;A0A1S3S0Q3	A0A1S3QIW0	1093	1105	no	no	2	6.7027e-13	212.82	3	2	1.8014e+09	846210000	955140000
GVNHEKYDNSLK	VVISAPSADAPMFVMGVNHEKYDNSLKVVS	FVMGVNHEKYDNSLKVVSNASCTTNCLAPL	M	G	V	L	K	V	0	0	2	1	0	0	1	1	1	0	1	2	0	0	0	1	0	0	1	1	0	0	12		1402.68	B5DGR3;Q2A665;B5XG76;B5X5Z9	B5DGR3	133	144	no	no	2;3;4	2.1007e-27	267.39	3	3	801580000	392600000	408980000
GPRGPPGPPGSSGPQG	KSGGGMSMPGPMGPMGPRGPPGPPGSSGPQ	PRGPPGPPGSSGPQGFTGPPGEPGEAGSSG	M	G	P	Q	G	F	0	1	0	0	0	1	0	6	0	0	0	0	0	0	6	2	0	0	0	0	0	0	16		1400.68	A0A1S3R8F9;A0A1S3S6G4	A0A1S3R8F9	170	185	no	no	2;3	7.4609e-39	259.7	2	1	2588900000	1361800000	1227100000
PGPGGPQGEPGAVGPAG	AGPAGKDGPRGLRGDPGPGGPQGEPGAVGP	PGGPQGEPGAVGPAGITGDKGPSGESGPPG	D	P	G	A	G	I	2	0	0	0	0	1	1	7	0	0	0	0	0	0	5	0	0	0	0	1	0	0	17		1400.67	A0A1S3M5Q9;A0A1S3M4X1;A0A1S3M538	A0A1S3M5Q9	801	817	yes	no	2	4.2788e-08	177.57	1	1	110670000	54187000	56480000
GFTNEEKLGIYK	DNEELDATDEAITILGFTNEEKLGIYKLTG	TILGFTNEEKLGIYKLTGAVVHHGNLKFKQ	L	G	F	Y	K	L	0	0	1	0	0	0	2	2	0	1	1	2	0	1	0	0	1	0	1	0	0	0	12		1397.72	A0A1S3L564;A0A1S3L3X1;A0A1S3L404;A0A1S3QIX9	A0A1S3QIX9	341	352	no	no	2;3	4.8959e-13	218.11	1	2	78393000	21564000	56830000
GARGADGSTGPAGPAGP	GLNGERGRAGPAGPAGARGADGSTGPAGPA	RGADGSTGPAGPAGPLGAAGPPGFPGAPGP	A	G	A	G	P	L	4	1	0	1	0	0	0	6	0	0	0	0	0	0	3	1	1	0	0	0	0	0	17		1394.65	A0A1S3M5Q9;A0A1S3M4X1;A0A1S3M538;A0A1S3Q217;A0A1S3Q269;A0A1S3Q205;A0A1S3Q1Z3	A0A1S3Q217	226	242	no	no	2	9.0452e-09	231.92	3	3	1154400000	588920000	565440000
SELEEELKTVTN	LERTEERAELSEGKCSELEEELKTVTNNLK	GKCSELEEELKTVTNNLKSLEAQAEKYSQK	C	S	E	T	N	N	0	0	1	0	0	0	4	0	0	0	2	1	0	0	0	1	2	0	0	1	0	0	12		1390.68	A0A1S3KNT1;Q91472;B5X4E8;A0A1S3MLH4;B5X2P7;A0A1S3MMP8	A0A1S3KNT1	191	202	no	no	2	3.3734e-09	166.66	1	1	35581000	35581000	0
GVVGNAGEKGEQGPS	GGPGADGNNGAPGPAGVVGNAGEKGEQGPS	GVVGNAGEKGEQGPSGAPGFQGLPGPAGPA	A	G	V	P	S	G	1	0	1	0	0	1	2	5	0	0	0	1	0	0	1	1	0	0	0	2	0	0	15		1384.66	A0A1S3M5Q9;A0A1S3M4X1;A0A1S3M538;A0A1S3Q217;A0A1S3Q269;A0A1S3Q205;A0A1S3Q1Z3	A0A1S3Q217	529	543	no	no	2	3.3389e-09	199.03	1	1	37325000	17256000	20069000
PGPGGPQGEHGQIGP	AGPAGKDGPRGLRGDPGPGGPQGEHGQIGP	PGPGGPQGEHGQIGPAGIAGDKGPTGESGP	D	P	G	G	P	A	0	0	0	0	0	2	1	6	1	1	0	0	0	0	4	0	0	0	0	0	0	0	15		1383.65	A0A1S3Q217;A0A1S3Q269;A0A1S3Q205;A0A1S3Q1Z3	A0A1S3Q217	801	815	yes	no	2	2.8672e-10	178.71	1	1	34537000	34537000	0
LGQNPQNKEVAAI	DSMIGYNQVADVMRALGQNPQNKEVAAILG	RALGQNPQNKEVAAILGKPSADDMANKRLA	A	L	G	A	I	L	2	0	2	0	0	2	1	1	0	1	1	1	0	0	1	0	0	0	0	1	0	0	13		1380.74	B5DGT2;B5DGT3	B5DGT2	50	62	yes	no	2	4.9212e-08	192.21	1	1	176160000	82813000	93345000
LDGTENKSKFGAN	FSVVDQEKIDHFMLELDGTENKSKFGANAI	LELDGTENKSKFGANAILGVSLAVCKAGAA	E	L	D	A	N	A	1	0	2	1	0	0	1	2	0	0	1	2	0	1	0	1	1	0	0	0	0	0	13		1379.67	A0A1S2WZE3;B5DGQ7;A0A1S2X522	A0A1S2WZE3	97	109	no	no	2;3	3.7671e-09	231.05	2	2	264730000	127980000	136750000
EYDEAGPSIVHR	LASLSTFQAMWITKQEYDEAGPSIVHRKCF	TKQEYDEAGPSIVHRKCF____________	Q	E	Y	H	R	K	1	1	0	1	0	0	2	1	1	1	0	0	0	0	1	1	0	0	1	1	0	0	12		1371.64	A0A1S3SAQ3;A0A1S3RC63;A0A1S3Q4A0;Q78BU2;B5DG40;A0A1S3SB73	Q78BU2	363	374	no	no	2	5.0149e-21	213.63	1	1	111270000	111270000	0
PANIKWGDAGATY	LVIDGHKITVFHERDPANIKWGDAGATYVV	RDPANIKWGDAGATYVVESTGVFTTIEKAS	D	P	A	T	Y	V	3	0	1	1	0	0	0	2	0	1	0	1	0	0	1	0	1	1	1	0	0	0	13		1362.66	B5DGR3;Q2A665;B5DGR5	B5DGR3	81	93	yes	no	2	4.2871e-08	193.83	2	2	413660000	204260000	209410000
ITGESGAGKTVNTK	AFQFMMIDKENQSILITGESGAGKTVNTKR	LITGESGAGKTVNTKRVIQYFATIAVSGGK	L	I	T	T	K	R	1	0	1	0	0	0	1	3	0	1	0	2	0	0	0	1	3	0	0	1	0	0	14		1361.72	A0A1S3L4E3;A0A1S3N6D0;A0A1S3L564;A0A1S3L3X1;A0A1S3L404;A0A1S3L5B8;A0A1S3L4K3;A0A1S3LA68;A0A1S3LA81;A0A1S3LZ57;A0A1S3LZ68;A0A1S3M1A4;A0A1S3M6K7;A0A1S3NIA6;A0A1S3R059;A0A1S3QAX5;A0A1S3Q9B3;A0A1S3QY88;A0A1S3QCR9;A0A1S3QIK3;A0A1S3QIW0;A0A1S3L410;A0A1S3QIX9;A0A1S3QJJ2;A0A1S3QKB0;A0A1S3QKS8;A0A1S3QSI6;A0A1S3QU62;A0A1S3QUR3;A0A1S3MDU9;A0A1S3ME60;A0A1S3Q4V2	A0A1S3QIW0	182	195	no	no	2;3	3.1038e-13	207.54	2	2	109190000	52537000	56657000
ENVRQVNDISGQ	RTLEDQLSELKTKNDENVRQVNDISGQRAR	KNDENVRQVNDISGQRARLLTENGEFGRQL	D	E	N	G	Q	R	0	1	2	1	0	2	1	1	0	1	0	0	0	0	0	1	0	0	0	2	0	0	12		1357.66	A0A1S3L4E3;A0A1S3QSZ1;A0A1S3L564;A0A1S3L3X1;A0A1S3L404;A0A1S3L569;A0A1S3L5B8;A0A1S3L4K3;A0A1S3QIK3;A0A1S3QXR1;A0A1S3QIW0;A0A1S3QIX9;A0A1S3QJJ2;A0A1S3QLH3;A0A1S3QVR7;A0A1S3QKB0;A0A1S3QKS8;A0A1S3QX64	A0A1S3QIW0	1267	1278	no	no	2	5.7982e-19	226.4	1	1	140680000	68729000	71952000
KRQLEEEVKAK	LTRGKQSNVQQIEDLKRQLEEEVKAKNALA	IEDLKRQLEEEVKAKNALAHAVQSARHDSD	L	K	R	A	K	N	1	1	0	0	0	1	3	0	0	0	1	3	0	0	0	0	0	0	0	1	0	0	11		1356.77	A0A1S3NIA6;A0A1S3QAX5;A0A1S3Q9B3	A0A1S3NIA6	1317	1327	no	no	2;3;4	2.0849e-08	160.52	4	5	662550000	327370000	335180000
KEYEPEMGKVF	GVWQERNAEDAIEALKEYEPEMGKVFRTDR	IEALKEYEPEMGKVFRTDRRSVQKIKANVM	L	K	E	V	F	R	0	0	0	0	0	0	3	1	0	0	0	2	1	1	1	0	0	0	1	1	0	0	11		1355.64	A0A1S3NF23;A0A1S3NFL1;A0A1S3NF60;A0A1S3NEY1	A0A1S3NF23	120	130	yes	no	2;3	4.8075e-20	237.51	2	2	3.5959e+09	1.6965e+09	1.8995e+09
VLGNSGLTDVIHM	GMHGVKEEVFLSVPCVLGNSGLTDVIHMTL	PCVLGNSGLTDVIHMTLKPEEEKQLSNSAE	C	V	L	H	M	T	0	0	1	1	0	0	0	2	1	1	2	0	1	0	0	1	1	0	0	2	0	0	13		1354.69	A0A1S3MJX7;B5DG39	A0A1S3MJX7	294	306	no	no	2	6.1183e-08	189.13	1	1	48390000	25517000	22874000
SGESGPAGASGPAGPR	RGFTGMQGPPGPSGQSGESGPAGASGPAGP	GESGPAGASGPAGPRGPSGSAGAAGKDGMS	Q	S	G	P	R	G	3	1	0	0	0	0	1	5	0	0	0	0	0	0	3	3	0	0	0	0	0	0	16		1353.63	A0A1S3R8F9;A0A1S3S6G4	A0A1S3R8F9	1111	1126	no	no	2	4.7063e-25	193.22	1	1	40785000	40785000	0
IAEEADRKYEE	EKMELQDIQLKEAKHIAEEADRKYEEVARK	EAKHIAEEADRKYEEVARKLVIIESDLERT	H	I	A	E	E	V	2	1	0	1	0	0	4	0	0	1	0	1	0	0	0	0	0	0	1	0	0	0	11		1351.63	A0A1S3KNT1;Q91472;B5X4E8;A0A1S3PVG3;A0A1S3PVE5;A0A1S3PWT4;A0A1S3PVD0;A0A1S3MLH4;A0A1S3PVG8;A0A1S3MLH8;B5X2P7;A0A1S3MMP8;A0A1S3KWY2;A0A1S3QTZ7;A0A1S3MLM3;A0A1S3NNX4;A0A1S3NNU6;A0A1S3MLI5;A0A1S3NP11;A0A1S3NP20;A0A1S3M3T3;A0A1S3M3B7;A0A1S3PZI5;A0A1S3M3D7;A0A1S3NN82;A0A1S3NN74;A0A1S3NNW5;A0A1S3PZI3;A0A1S3M3T7;A0A1S3PZI8;A0A1S3M3Y8;A0A1S3PZJ5;A0A1S3PZR6;A0A1S3M3E2;A0A1S3PZL2;A0A1S3M3C2;B5X4C0;B9ELP6;A…	A0A1S3KNT1	154	164	no	no	2	8.0776e-08	188.99	1	2	169110000	73909000	95199000
VVSSDFNGDTHSS	ADGPMKGILGYTEQQVVSSDFNGDTHSSIF	QQVVSSDFNGDTHSSIFDAGAGIALNDHFV	Q	V	V	S	S	I	0	0	1	2	0	0	0	1	1	0	0	0	0	1	0	4	1	0	0	2	0	0	13		1350.57	B5DGR3;Q2A665;B5DGR5	B5DGR3	280	292	yes	no	2	6.2196e-08	188.87	1	1	53274000	25212000	28062000
SAETEKELANMK	WPWMKLYFKIKPLLQSAETEKELANMKENY	LLQSAETEKELANMKENYEKMKTDLAKALS	Q	S	A	M	K	E	2	0	1	0	0	0	3	0	0	0	1	2	1	0	0	1	1	0	0	0	0	0	12		1349.65	A0A1S3L4E3;A0A1S3N6D0;A0A1S3L564;A0A1S3L3X1;A0A1S3L404;A0A1S3L569;A0A1S3L5B8;A0A1S3L4K3;A0A1S3LZ57;A0A1S3LZ68;A0A1S3M1A4;A0A1S3M6K7;A0A1S3QIK3;A0A1S3R3S8;A0A1S3QIW0;A0A1S3QIX9;A0A1S3QTD0;A0A1S3QJJ2;A0A1S3QLH3;A0A1S3QKB0;A0A1S3QKS8;A0A1S3QX64;A0A1S3S0Q3;A0A1S3QSI6;A0A1S3QU62;A0A1S3QUR3;A0A1S3QVK8;A0A1S3QQQ2	A0A1S3QIW0	844	855	no	no	2;3	2.2947e-37	265.82	4	4	1158900000	572790000	586140000
IAMDGTEGLVRGQ	VLEVAQHLGENTVRTIAMDGTEGLVRGQKV	RTIAMDGTEGLVRGQKVVDTGDPIRIPVGP	T	I	A	G	Q	K	1	1	0	1	0	1	1	3	0	1	1	0	1	0	0	0	1	0	0	1	0	0	13		1345.67	A0A1S3MVJ3	A0A1S3MVJ3	100	112	yes	yes	2	2.4402e-21	177.78	3	2	52260000	23142000	29117000
GPRGPPGPPGSSGPQ	KSGGGMSMPGPMGPMGPRGPPGPPGSSGPQ	GPRGPPGPPGSSGPQGFTGPPGEPGEAGSS	M	G	P	P	Q	G	0	1	0	0	0	1	0	5	0	0	0	0	0	0	6	2	0	0	0	0	0	0	15		1343.66	A0A1S3R8F9;A0A1S3S6G4	A0A1S3R8F9	170	184	no	no	2	1.1033e-28	250.69	1	1	1153000000	549700000	603320000
GARQQEGESRLN	DYSTTAHSKVVVVTAGARQQEGESRLNLVQ	VTAGARQQEGESRLNLVQRNVNIFKFIIPQ	A	G	A	L	N	L	1	2	1	0	0	2	2	2	0	0	1	0	0	0	0	1	0	0	0	0	0	0	12		1343.65	A0A1S3MJX7;B5DG39	A0A1S3MJX7	97	108	no	no	2	7.7024e-08	193.52	1	1	15644000	8916400	6727700
DEYNKGFLDQL	LVALYKNGEPIMFSYDEYNKGFLDQLSGST	MFSYDEYNKGFLDQLSGSTVLMLNAHDQVY	Y	D	E	Q	L	S	0	0	1	2	0	1	1	1	0	0	2	1	0	1	0	0	0	0	1	0	0	0	11		1340.62	A0A1S3M973	A0A1S3M973	606	616	no	no	2	4.5135e-19	226.2	1	1	20023000	8815000	11208000
AADESTGSVAKRF	SDIALKIVAKGKGILAADESTGSVAKRFQS	ILAADESTGSVAKRFQSINTENTEENRRLY	L	A	A	R	F	Q	3	1	0	1	0	0	1	1	0	0	0	1	0	1	0	2	1	0	0	1	0	0	13		1337.66	A0A1S2WZE0;B5DGM7;A0A1S2X3Z6	A0A1S2WZE0	32	44	no	no	2;3	4.9212e-08	192.21	2	2	399090000	200260000	198830000
KNSYEESLDHL	SQKEARSLSTELFKLKNSYEESLDHLETMK	LFKLKNSYEESLDHLETMKRENKNLQEEIS	L	K	N	H	L	E	0	0	1	1	0	0	2	0	1	0	2	1	0	0	0	2	0	0	1	0	0	0	11		1333.62	A0A1S3NIA6;A0A1S3QAX5;A0A1S3Q9B3	A0A1S3NIA6	1486	1496	no	no	2	5.7168e-13	168.25	1	1	8274300	8274300	0
GTEASGTGNMKFM	KAIPSADLSEQISTAGTEASGTGNMKFMLN	TAGTEASGTGNMKFMLNGALTIGTMDGANV	A	G	T	F	M	L	1	0	1	0	0	0	1	3	0	0	0	1	2	1	0	1	2	0	0	0	0	0	13		1329.57	A0A1S3L2W8;A0A1S3SS35;C0H9H1;B5DG55	B5DG55	671	683	no	no	2	1.1657e-08	201.84	2	1	536460000	250400000	286060000
KNSYEEALDHL	AQKEARSMSTELFKMKNSYEEALDHLETLK	LFKMKNSYEEALDHLETLKRENKNLQQEIS	M	K	N	H	L	E	1	0	1	1	0	0	2	0	1	0	2	1	0	0	0	1	0	0	1	0	0	0	11		1317.62	A0A1S3L4E3;A0A1S3QSZ1;A0A1S3R6B0;A0A1S3L564;A0A1S3L3X1;A0A1S3L404;A0A1S3L569;A0A1S3R420;A0A1S3L5B8;A0A1S3L4K3;A0A1S3LA68;A0A1S3M1A4;A0A1S3M6K7;A0A1S3QCR9;A0A1S3QIK3;A0A1S3QXR1;A0A1S3QIW0;A0A1S3QIX9;A0A1S3QJJ2;A0A1S3QLH3;A0A1S3QVR7;A0A1S3QKB0;A0A1S3QKS8;A0A1S3QU62;A0A1S3QUR3;A0A1S3QVK8;A0A1S3QQQ2	A0A1S3QIW0	1487	1497	no	no	2;3	5.3019e-14	259.58	4	4	1159300000	575610000	583650000
ELEEELKNVTN	ERTEERAELAEAKCAELEEELKNVTNNLKS	AKCAELEEELKNVTNNLKSLEAQAEKYSQK	A	E	L	T	N	N	0	0	2	0	0	0	4	0	0	0	2	1	0	0	0	0	1	0	0	1	0	0	11		1316.65	A0A1S3M3T3;A0A1S3M3D7;A0A1S3M3T7;A0A1S3PZI8;A0A1S3M3E2;A0A1S3PZL2	A0A1S3M3T3	192	202	yes	no	2	5.5245e-19	223.36	1	1	62148000	29395000	32752000
GSDSLDSAKKEIG	IRGDLCITLGRNIIHGSDSLDSAKKEIGLW	IHGSDSLDSAKKEIGLWFKPEEMVEYKSCQ	H	G	S	I	G	L	1	0	0	2	0	0	1	2	0	1	1	2	0	0	0	3	0	0	0	0	0	0	13		1305.64	B5DGC6	B5DGC6	119	131	yes	yes	2	5.1855e-08	191.53	1	1	34141000	16414000	17728000
ELEEELKTVTN	ERTEERAELSEGKCSELEEELKTVTNNLKS	GKCSELEEELKTVTNNLKSLEAQAEKYSQK	S	E	L	T	N	N	0	0	1	0	0	0	4	0	0	0	2	1	0	0	0	0	2	0	0	1	0	0	11		1303.65	A0A1S3KNT1;Q91472;B5X4E8;A0A1S3PVG3;A0A1S3PVE5;A0A1S3PWT4;A0A1S3PVD0;A0A1S3MLH4;A0A1S3PVG8;B5X2P7;A0A1S3MMP8	A0A1S3KNT1	192	202	no	no	2	1.5848e-12	255.14	1	1	2232500000	1105400000	1127200000
SKIEDEQSLGAQ	DEKIKKKEFETTQLLSKIEDEQSLGAQLQK	QLLSKIEDEQSLGAQLQKKIKELQARIEEL	L	S	K	A	Q	L	1	0	0	1	0	2	2	1	0	1	1	1	0	0	0	2	0	0	0	0	0	0	12		1303.63	A0A1S3L4E3;A0A1S3QSZ1;A0A1S3L564;A0A1S3L3X1;A0A1S3L404;A0A1S3QCR9;A0A1S3QJJ2;A0A1S3QLH3;A0A1S3QVR7;A0A1S3QKB0;A0A1S3QU62;A0A1S3QUR3;A0A1S3QVK8;A0A1S3QQQ2	A0A1S3L564	1094	1105	no	no	2	9.5158e-08	190.86	1	1	189660000	96122000	93537000
LEEELKNVTNN	RSEERAEVAEAKSGDLEEELKNVTNNLKSL	KSGDLEEELKNVTNNLKSLEAQAEKYSQKE	D	L	E	N	N	L	0	0	3	0	0	0	3	0	0	0	2	1	0	0	0	0	1	0	0	1	0	0	11		1301.65	A0A1S3M3T3;A0A1S3M3D7;A0A1S3M3T7;A0A1S3PZI8;A0A1S3M3E2;A0A1S3PZL2;B9ELP6;A0A1S3MAM7;A0A1S3MAQ6;A0A1S3MAT4	B9ELP6	193	203	no	no	2	3.9751e-09	157.78		1	0	0	0
STGEAGATGPAGLRG	VQGPAGPAGEEGKRGSTGEAGATGPAGLRG	STGEAGATGPAGLRGARGGAGTRGLPGLEG	G	S	T	R	G	A	3	1	0	0	0	0	1	5	0	0	1	0	0	0	1	1	2	0	0	0	0	0	15		1300.64	A0A1S3M5Q9;A0A1S3M4X1;A0A1S3M538	A0A1S3M5Q9	377	391	yes	no	2	8.2031e-09	190.57	1		23448000	23448000	0
KRAIEEEVKAK	LTRGKQAFTQQVEELKRAIEEEVKAKNALA	VEELKRAIEEEVKAKNALAHGVQSARHDCD	L	K	R	A	K	N	2	1	0	0	0	0	3	0	0	1	0	3	0	0	0	0	0	0	0	1	0	0	11		1299.75	A0A1S3L4E3;A0A1S3QSZ1;A0A1S3R6B0;A0A1S3L569;A0A1S3L5B8;A0A1S3L4K3;A0A1S3QIW0;A0A1S3QIX9;A0A1S3QJJ2;A0A1S3QLH3;A0A1S3QKB0;A0A1S3QKS8	A0A1S3QIW0	1318	1328	no	no	2;3;4	3.07e-08	198.81	3	3	1.8134e+09	872910000	940460000
GEQIDNLQRVK	AAALRKKQADSVAELGEQIDNLQRVKQKLE	VAELGEQIDNLQRVKQKLEKEKSEYKMEID	L	G	E	V	K	Q	0	1	1	1	0	2	1	1	0	1	1	1	0	0	0	0	0	0	0	1	0	0	11		1298.69	A0A1S3L4E3;A0A1S3QSZ1;A0A1S3L564;A0A1S3L3X1;A0A1S3L404;A0A1S3L569;A0A1S3L5B8;A0A1S3L4K3;A0A1S3LA68;A0A1S3LA81;A0A1S3LZ57;A0A1S3LZ68;A0A1S3M1A4;A0A1S3M6K7;A0A1S3NIA6;A0A1S3QW44;A0A1S3QAX5;A0A1S3Q9B3;A0A1S3QCR9;A0A1S3QIK3;A0A1S3QXR1;A0A1S3QIW0;A0A1S3QIX9;A0A1S3QJJ2;A0A1S3QLH3;A0A1S3QVR7;A0A1S3QKB0;A0A1S3QKS8;A0A1S3QX64;A0A1S3QU62;A0A1S3QUR3;A0A1S3QVK8;A0A1S3QQQ2	A0A1S3QIW0	1206	1216	no	no	2;3	6.1192e-13	215.72	4	4	1.589e+09	750050000	838990000
SYVGDEAQSKRG	RPRHQGVMVGMGQKDSYVGDEAQSKRGILT	QKDSYVGDEAQSKRGILTLKYPIEHGIITN	D	S	Y	R	G	I	1	1	0	1	0	1	1	2	0	0	0	1	0	0	0	2	0	0	1	1	0	0	12		1295.61	A0A1S3MJL1;A0A1S3S0M7;A0A1S3R0T0;A0A1S3SAQ3;A0A1S3RC63;A0A1S3Q4A0;B5X240;O42161;A0A1S3L3A7;Q78BU2;B5DG40;A0A1S3SB73	Q78BU2	54	65	no	no	2;3	1.835e-12	207.83	2	2	362350000	162570000	199770000
SKVEDEQSLGAQ	DEKIKKKEFETTQLLSKVEDEQSLGAQLQK	QLLSKVEDEQSLGAQLQKKIKELQARIEEL	L	S	K	A	Q	L	1	0	0	1	0	2	2	1	0	0	1	1	0	0	0	2	0	0	0	1	0	0	12		1289.61	A0A1S3L569;A0A1S3L5B8;A0A1S3L4K3;A0A1S3M1A4;A0A1S3M6K7;A0A1S3QIK3;A0A1S3QXR1;A0A1S3QIW0;A0A1S3QIX9;A0A1S3QTD0;A0A1S3QKS8;A0A1S3QX64;A0A1S3S0Q3	A0A1S3QIW0	1094	1105	no	no	2	5.656e-19	226.71	2	2	864900000	419540000	445360000
LEEELKTVTNN	RTEERAELSEGKCSELEEELKTVTNNLKSL	KCSELEEELKTVTNNLKSLEAQAEKYSQKE	E	L	E	N	N	L	0	0	2	0	0	0	3	0	0	0	2	1	0	0	0	0	2	0	0	1	0	0	11		1288.65	A0A1S3KNT1;Q91472;B5X4E8;A0A1S3PVG3;A0A1S3PVE5;A0A1S3PWT4;A0A1S3PVD0;A0A1S3MLH4;A0A1S3PVG8;B5X2P7;A0A1S3MMP8	A0A1S3KNT1	193	203	no	no	2	4.4451e-08	230.06	1	1	78182000	39672000	38509000
KAADTFNFKTF	HLCKEADIKTALEACKAADTFNFKTFFHTI	LEACKAADTFNFKTFFHTIGFASKSADDVK	C	K	A	T	F	F	2	0	1	1	0	0	0	0	0	0	0	2	0	3	0	0	2	0	0	0	0	0	11		1288.65	A0A1S3S2P0;B5DH15	A0A1S3S2P0	24	34	yes	no	2;3	3.4835e-13	218.36	1	2	351890000	77164000	274730000
LQNEIENVKGQ	NTKAEMAELNRMISRLQNEIENVKGQRANL	MISRLQNEIENVKGQRANLENQIAEAEERG	R	L	Q	G	Q	R	0	0	2	0	0	2	2	1	0	1	1	1	0	0	0	0	0	0	0	1	0	0	11		1270.65	A0A1S3MHY1	A0A1S3MHY1	402	412	no	no	2	2.1779e-08	200.56	1	1	93702000	48502000	45201000
GFTNEEKLGIY	DNEELDATDEAITILGFTNEEKLGIYKLTG	ITILGFTNEEKLGIYKLTGAVVHHGNLKFK	L	G	F	I	Y	K	0	0	1	0	0	0	2	2	0	1	1	1	0	1	0	0	1	0	1	0	0	0	11		1269.62	A0A1S3L564;A0A1S3L3X1;A0A1S3L404;A0A1S3QIX9	A0A1S3QIX9	341	351	no	no	2	5.934e-19	222.22	2	2	4734700000	2496500000	2238100000
HEDYKFGHTK	NKKASEKLLGSIDVNHEDYKFGHTKVFFKA	SIDVNHEDYKFGHTKVFFKAGLLGVLEEMR	N	H	E	T	K	V	0	0	0	1	0	0	1	1	2	0	0	2	0	1	0	0	1	0	1	0	0	0	10		1260.59	A0A1S3L4E3;A0A1S3N6D0;A0A1S3L564;A0A1S3L3X1;A0A1S3L404;A0A1S3L5B8;A0A1S3L4K3;A0A1S3M6K7;A0A1S3QY49;A0A1S3QCR9;A0A1S3QIK3;A0A1S3QIW0;A0A1S3QIX9;A0A1S3QTD0;A0A1S3QJJ2;A0A1S3QLH3;A0A1S3QKB0;A0A1S3QKS8;A0A1S3QX64;A0A1S3QSI6	A0A1S3QIW0	755	764	no	no	2;3;4	3.0988e-19	223.31	3	3	151340000	74167000	77170000
GFTNDEKIGIY	DNEELDATDDAITILGFTNDEKIGIYKLTG	ITILGFTNDEKIGIYKLTGAVVHHGNLKFK	L	G	F	I	Y	K	0	0	1	1	0	0	1	2	0	2	0	1	0	1	0	0	1	0	1	0	0	0	11		1255.61	A0A1S3QIW0;A0A1S3L410;A0A1S3QKS8;A0A1S3QSI6	A0A1S3QIW0	345	355	no	no	2	1.87e-13	219.97	3	3	5780500000	3.2643e+09	2516200000
SESLKDAQEKL	LQKKLKGTEDELDKYSESLKDAQEKLEVAE	LDKYSESLKDAQEKLEVAEKTATDAEADVA	Y	S	E	K	L	E	1	0	0	1	0	1	2	0	0	0	2	2	0	0	0	2	0	0	0	0	0	0	11		1246.64	A0A1S3KNT1;Q91472;B5X4E8;A0A1S3PVG3;A0A1S3PVE5;A0A1S3MLH4;A0A1S3MLH8;A0A1S3KWY2;A0A1S3QTZ7;B9ELP6;A0A1S3MAM7;A0A1S3MAN7;B5X1U5	A0A1S3KNT1	61	71	no	no	2;3	1.3796e-19	234.99	4	4	3.3762e+09	1.6217e+09	1.7546e+09
LRIDQSILTGE	KVPADIRIVAIRSTTLRIDQSILTGESVSV	RSTTLRIDQSILTGESVSVIKHTEPVPDPR	T	L	R	G	E	S	0	1	0	1	0	1	1	1	0	2	2	0	0	0	0	1	1	0	0	0	0	0	11		1243.68	A0A1S3NF23;A0A1S3NFL1;A0A1S3NF60;A0A1S3NEY1	A0A1S3NF23	173	183	yes	no	2	3.1759e-08	145.72	1	1	28415000	0	28415000
TLENGNLVQKQ	FEETTADDRKTMTVFTLENGNLVQKQNWDG	MTVFTLENGNLVQKQNWDGKETTIEREVTG	F	T	L	K	Q	N	0	0	2	0	0	2	1	1	0	0	2	1	0	0	0	0	1	0	0	1	0	0	11		1242.66	B5X5M2	B5X5M2	87	97	yes	yes	2	2.7646e-08	147.51		1	0	0	0
IIDQNRDGIIS	MFEQSQIQEYKEAFTIIDQNRDGIISKDDL	EAFTIIDQNRDGIISKDDLRDVLASMGQLN	T	I	I	I	S	K	0	1	1	2	0	1	0	1	0	4	0	0	0	0	0	1	0	0	0	0	0	0	11		1242.66	Q7ZZN0	Q7ZZN0	38	48	yes	yes	2	2.0034e-08	150.81	3	4	716640000	224940000	491700000
GPPGPPGSSGPQGF	GGMSMPGPMGPMGPRGPPGPPGSSGPQGFT	RGPPGPPGSSGPQGFTGPPGEPGEAGSSGP	R	G	P	G	F	T	0	0	0	0	0	1	0	5	0	0	0	0	0	1	5	2	0	0	0	0	0	0	14		1237.57	A0A1S3R8F9;A0A1S3S6G4	A0A1S3R8F9	173	186	no	no	2	3.0443e-38	264.62	1	1	456080000	225120000	230970000
PTETQSDARSF	______________________________	______________________________	M	P	T	S	F	L	1	1	0	1	0	1	1	0	0	0	0	0	0	1	1	2	2	0	0	0	0	0	11		1237.56	B5XEW7	B5XEW7	2	12	yes	yes	2	4.3648e-08	196.27	1	1	189230000	90108000	99126000
EALGDKAKFAGK	RSERLAKYNQLMRIEEALGDKAKFAGKDYR	RIEEALGDKAKFAGKDYRHPKVN_______	E	E	A	G	K	D	3	0	0	1	0	0	1	2	0	0	1	3	0	1	0	0	0	0	0	0	0	0	12		1233.67	A0A1S2X522	A0A1S2X522	415	426	yes	yes	2;3	3.9811e-27	244.16	2	2	445030000	216220000	228810000
GPSGPAGPSGESGPA	GERGMKGHRGFTGMQGPSGPAGPSGESGPA	GPSGPAGPSGESGPAGASGPAGPRGPSGSA	Q	G	P	P	A	G	2	0	0	0	0	0	1	5	0	0	0	0	0	0	4	3	0	0	0	0	0	0	15		1223.54	A0A1S3S6G4	A0A1S3S6G4	1103	1117	yes	yes	2	6.0178e-16	168	1	1	0	0	0
DTMDRIIQTM	FLAVDLSGNKPVIQLDTMDRIIQTMTHLAY	PVIQLDTMDRIIQTMTHLAYQEVRLRTTTS	L	D	T	T	M	T	0	1	0	2	0	1	0	0	0	2	0	0	2	0	0	0	2	0	0	0	0	0	10		1222.57	A0A1S3QNT2;A0A1S3QN40	A0A1S3QNT2	194	203	yes	no	2	9.3528e-13	204.91	1	1	123920000	64143000	59772000
EISDLNRMIQ	TSATRYGDDLRSTKTEISDLNRMIQRLQSE	RSTKTEISDLNRMIQRLQSEIDSVKGQRAN	T	E	I	I	Q	R	0	1	1	1	0	1	1	0	0	2	1	0	1	0	0	1	0	0	0	0	0	0	10		1217.61	A0A1S3LJL5	A0A1S3LJL5	334	343	yes	yes	2	1.7822e-12	172.94	1	1	22439000	22439000	0
VDHVNKDIAAK	DGDKSRYLGKGTVKAVDHVNKDIAAKLIEK	TVKAVDHVNKDIAAKLIEKKFSVVDQEKID	A	V	D	A	K	L	2	0	1	2	0	0	0	0	1	1	0	2	0	0	0	0	0	0	0	2	0	0	11		1208.65	A0A1S2WZE3;B5DGQ7;A0A1S2X522	A0A1S2WZE3	66	76	no	no	2;3	2.8869e-08	199.17	2	2	166490000	78305000	88184000
LVEEELDRAQ	TDAEADVASLNRRIQLVEEELDRAQERLAT	NRRIQLVEEELDRAQERLATALTKLEEAEK	Q	L	V	A	Q	E	1	1	0	1	0	1	3	0	0	0	2	0	0	0	0	0	0	0	0	1	0	0	10		1200.6	A0A1S3KNT1;Q91472;B5X4E8;A0A1S3PVG3;A0A1S3PVE5;A0A1S3PWT4;A0A1S3PVD0;A0A1S3MLH4;A0A1S3PVG8;A0A1S3MLH8;B5X2P7;A0A1S3MMP8;A0A1S3KWY2;A0A1S3QTZ7;A0A1S3MLM3;A0A1S3NNX4;A0A1S3NNU6;A0A1S3MLI5;A0A1S3NP11;A0A1S3NP20;A0A1S3M3T3;A0A1S3M3B7;A0A1S3PZI5;A0A1S3M3D7;A0A1S3NN82;A0A1S3NN74;A0A1S3NNW5;A0A1S3PZI3;A0A1S3M3T7;A0A1S3PZI8;A0A1S3M3Y8;A0A1S3PZJ5;A0A1S3PZR6;A0A1S3M3E2;A0A1S3PZL2;A0A1S3M3C2;B5X4C0;B9ELP6;A…	A0A1S3KNT1	94	103	no	no	2	7.6312e-13	208.03	2	2	597260000	303720000	293540000
RGPPGPPGSSGPQ	GGGMSMPGPMGPMGPRGPPGPPGSSGPQGF	GPRGPPGPPGSSGPQGFTGPPGEPGEAGSS	P	R	G	P	Q	G	0	1	0	0	0	1	0	4	0	0	0	0	0	0	5	2	0	0	0	0	0	0	13		1189.58	A0A1S3R8F9;A0A1S3S6G4	A0A1S3R8F9	172	184	no	no	2	1.2821e-21	185.25	1	1	0	0	0
NSYEEALDHL	QKEARSMSTELFKMKNSYEEALDHLETLKR	LFKMKNSYEEALDHLETLKRENKNLQQEIS	K	N	S	H	L	E	1	0	1	1	0	0	2	0	1	0	2	0	0	0	0	1	0	0	1	0	0	0	10		1189.53	A0A1S3L4E3;A0A1S3QSZ1;A0A1S3R6B0;A0A1S3L564;A0A1S3L3X1;A0A1S3L404;A0A1S3L569;A0A1S3R420;A0A1S3L5B8;A0A1S3L4K3;A0A1S3LA68;A0A1S3M1A4;A0A1S3M6K7;A0A1S3QCR9;A0A1S3QIK3;A0A1S3QXR1;A0A1S3QIW0;A0A1S3QIX9;A0A1S3QJJ2;A0A1S3QLH3;A0A1S3QVR7;A0A1S3QKB0;A0A1S3QKS8;A0A1S3QU62;A0A1S3QUR3;A0A1S3QVK8;A0A1S3QQQ2	A0A1S3QIW0	1488	1497	no	no	2	3.2833e-08	192.6	2	4	1.5052e+09	1275900000	229290000
EEMEQIKRN	NQIKGEVDRKIAEKDEEMEQIKRNSQRMVD	KIAEKDEEMEQIKRNSQRMVDSMQSTLDSE	D	E	E	R	N	S	0	1	1	0	0	1	3	0	0	1	0	1	1	0	0	0	0	0	0	0	0	0	9		1175.56	A0A1S3L4E3;A0A1S3QSZ1;A0A1S3R6B0;A0A1S3L564;A0A1S3L3X1;A0A1S3L404;A0A1S3L569;A0A1S3L5B8;A0A1S3L4K3;A0A1S3LZ57;A0A1S3LZ68;A0A1S3M1A4;A0A1S3QCR9;A0A1S3QIK3;A0A1S3QXR1;A0A1S3QIW0;A0A1S3QIX9;A0A1S3QVU2;A0A1S3QJJ2;A0A1S3QLH3;A0A1S3QVR7;A0A1S3QKB0;A0A1S3QKS8;A0A1S3QU62;A0A1S3QUR3;A0A1S3QVK8	A0A1S3QIW0	1583	1591	no	no	2;3	2.6211e-22	238.83	2	2	189330000	93488000	95841000
SEATDELAKAM	VNTNVAKSDIPPALLSEATDELAKAMGKPV	PALLSEATDELAKAMGKPVQYLAVHIVPDQ	L	S	E	A	M	G	3	0	0	1	0	0	2	0	0	0	1	1	1	0	0	1	1	0	0	0	0	0	11		1164.53	Q0ZBS0	Q0ZBS0	21	31	yes	yes	2	7.702e-08	189.72	1	1	69234000	37880000	31354000
VGSQVSEANLR	VRLVSEAGVELYVITVGSQVSEANLRSLVS	YVITVGSQVSEANLRSLVSRGRSYDVTYAQ	T	V	G	L	R	S	1	1	1	0	0	1	1	1	0	0	1	0	0	0	0	2	0	0	0	2	0	0	11		1158.6	A0A1S3QV60	A0A1S3QV60	1018	1028	yes	yes	2	7.5527e-08	190.02	1		10845000	10845000	0
LNDQHLGKTK	ECMFPKASDTTFKNKLNDQHLGKTKAYEKP	TFKNKLNDQHLGKTKAYEKPKPAKGKAEAH	K	L	N	T	K	A	0	0	1	1	0	1	0	1	1	0	2	2	0	0	0	0	1	0	0	0	0	0	10		1152.63	A0A1S3M1A4;A0A1S3QIK3;A0A1S3QU62;A0A1S3QUR3;A0A1S3QVK8	A0A1S3M1A4	557	566	no	no	2	4.8624e-09	203.02	1	1	21323000	9795700	11528000
TENGEFGRQL	VRQVNDISGQRARLLTENGEFGRQLEEKEA	RARLLTENGEFGRQLEEKEALVSQLTRGKQ	L	T	E	Q	L	E	0	1	1	0	0	1	2	2	0	0	1	0	0	1	0	0	1	0	0	0	0	0	10		1149.54	A0A1S3L4E3;A0A1S3QSZ1;A0A1S3L564;A0A1S3L3X1;A0A1S3L404;A0A1S3L569;A0A1S3L5B8;A0A1S3L4K3;A0A1S3LZ57;A0A1S3LZ68;A0A1S3M1A4;A0A1S3M6K7;A0A1S3QCR9;A0A1S3QIK3;A0A1S3QXR1;A0A1S3QIW0;A0A1S3QIX9;A0A1S3QJJ2;A0A1S3QLH3;A0A1S3QVR7;A0A1S3QKB0;A0A1S3QKS8;A0A1S3QU62;A0A1S3QUR3;A0A1S3QVK8;A0A1S3QQQ2	A0A1S3QIW0	1284	1293	no	no	2	7.2499e-13	208.72	1	1	5662600000	2841600000	2821000000
VEELKLFLQ	KAFKVIDQDASGFIEVEELKLFLQNFCPKA	ASGFIEVEELKLFLQNFCPKARELTDAETK	E	V	E	L	Q	N	0	0	0	0	0	1	2	0	0	0	3	1	0	1	0	0	0	0	0	1	0	0	9		1117.64	A0A1S3S2P0;B5DH15;Q91482;A0A1S2WYZ0	A0A1S3S2P0	65	73	yes	no	2	1.3349e-08	197.3	1	1	27790000	14749000	13041000
AKVIHDNYH	VVSNASCTTNCLAPLAKVIHDNYHIIEGLM	NCLAPLAKVIHDNYHIIEGLMSTVHAVTAT	L	A	K	Y	H	I	1	0	1	1	0	0	0	0	2	1	0	1	0	0	0	0	0	0	1	1	0	0	9		1095.55	B5DGR3;Q2A665;B5DGR5	B5DGR3	160	168	yes	no	2;3	2.8085e-08	188.98	2	2	516690000	245730000	270970000
GPPGPPGSSGPQG	GGMSMPGPMGPMGPRGPPGPPGSSGPQGFT	PRGPPGPPGSSGPQGFTGPPGEPGEAGSSG	R	G	P	Q	G	F	0	0	0	0	0	1	0	5	0	0	0	0	0	0	5	2	0	0	0	0	0	0	13		1090.5	A0A1S3R8F9;A0A1S3S6G4	A0A1S3R8F9	173	185	no	no	2	3.8144e-08	195.05	1	1	1167200000	546210000	621000000
GEQIDNLQR	AAALRKKQADSVAELGEQIDNLQRVKQKLE	DSVAELGEQIDNLQRVKQKLEKEKSEYKME	L	G	E	Q	R	V	0	1	1	1	0	2	1	1	0	1	1	0	0	0	0	0	0	0	0	0	0	0	9		1071.53	A0A1S3L4E3;A0A1S3QSZ1;A0A1S3L564;A0A1S3L3X1;A0A1S3L404;A0A1S3L569;A0A1S3L5B8;A0A1S3L4K3;A0A1S3LA68;A0A1S3LA81;A0A1S3LZ57;A0A1S3LZ68;A0A1S3M1A4;A0A1S3M6K7;A0A1S3NIA6;A0A1S3QW44;A0A1S3QAX5;A0A1S3Q9B3;A0A1S3QCR9;A0A1S3QIK3;A0A1S3QXR1;A0A1S3QIW0;A0A1S3QIX9;A0A1S3QJJ2;A0A1S3QLH3;A0A1S3QVR7;A0A1S3QKB0;A0A1S3QKS8;A0A1S3QX64;A0A1S3QU62;A0A1S3QUR3;A0A1S3QVK8;A0A1S3QQQ2	A0A1S3QIW0	1206	1214	no	no	2	8.6538e-11	162.25	1	2	417360000	0	417360000
GPPGPPGSSGPQ	GGMSMPGPMGPMGPRGPPGPPGSSGPQGFT	GPRGPPGPPGSSGPQGFTGPPGEPGEAGSS	R	G	P	P	Q	G	0	0	0	0	0	1	0	4	0	0	0	0	0	0	5	2	0	0	0	0	0	0	12		1033.48	A0A1S3R8F9;A0A1S3S6G4	A0A1S3R8F9	173	184	no	no	2	3.8485e-27	244.55	1	1	379350000	196610000	182740000
KVIHDNYH	VSNASCTTNCLAPLAKVIHDNYHIIEGLMS	NCLAPLAKVIHDNYHIIEGLMSTVHAVTAT	A	K	V	Y	H	I	0	0	1	1	0	0	0	0	2	1	0	1	0	0	0	0	0	0	1	1	0	0	8		1024.51	B5DGR3;Q2A665;B5DGR5	B5DGR3	161	168	yes	no	2	6.905e-08	195.81		1	14825000	0	14825000
GPAGPRGPSGPA	GDRGESGPAGPAGIAGPAGPRGPSGPAGAR	GIAGPAGPRGPSGPAGARGDKGEAGEAGER	A	G	P	P	A	G	2	1	0	0	0	0	0	4	0	0	0	0	0	0	4	1	0	0	0	0	0	0	12		1019.51	A0A1S3R8F9;A0A1S3S6G4	A0A1S3R8F9	1064	1075	no	no	2	2.6573e-09	156.35	1	1	79526000	0	79526000
TNEKLQQF	EIFDYNSMEQLCINFTNEKLQQFFNHTMFV	EQLCINFTNEKLQQFFNHTMFVLEQEEYKK	F	T	N	Q	F	F	0	0	1	0	0	2	1	0	0	0	1	1	0	1	0	0	1	0	0	0	0	0	8		1006.51	A0A1S3L4E3;A0A1S3N6D0;A0A1S3L564;A0A1S3L3X1;A0A1S3L404;A0A1S3L5B8;A0A1S3L4K3;A0A1S3LA68;A0A1S3LA81;A0A1S3LZ57;A0A1S3LZ68;A0A1S3M1A4;A0A1S3M6K7;A0A1S3QY49;A0A1S3NIA6;A0A1S3QW44;A0A1S3QAX5;A0A1S3Q9B3;A0A1S3QY88;A0A1S3QCR9;A0A1S3QIK3;A0A1S3QIW0;A0A1S3L410;A0A1S3QIX9;A0A1S3QTD0;A0A1S3QJJ2;A0A1S3QLH3;A0A1S3QKB0;A0A1S3QKS8;A0A1S3QSI6;A0A1S3QU62;A0A1S3QUR3;A0A1S3QVK8;A0A1S3Q4V2;A0A1S3QW28	A0A1S3QIW0	486	493	no	no	2	1.011e-07	191.63		1	133910000	0	133910000
[truncated: 11 more columns]
