# Supplementary material for: Glucoregulatory Properties of a Protein Hydrolysate from Atlantic Salmon (Salmo salar): Preliminary Characterization and Evaluation of DPP-IV Inhibition and Direct Glucose Uptake In Vitro
Source: Mar Drugs. 2024 Mar 28;22(4):151. doi: 10.3390/md22040151 (PMC11050766; doi:10.3390/md22040151)
Supplement: Supplementary file 1 [file marinedrugs-22-00151-s001.zip › Supplementary Material - IC50 results raw.xlsx]

## Sheet: Raw Data
	1	2	3	4	5	6	7	8	9	10	11	12
A	989952	974625	986450	6991918	6883474	6716696	6736122	7308285	7263497	7032143	7214514	7464469	355.455
B	7065002	6832767	6863452	6740654	6669748	6536598	6438625	7062525	6917127	6595102	6834833	7181405	355.455				Sitag.	Initial mean	Blank mean	% Inhibition	Average	STDVA
C	854588	860400	850406	6828375	6380303	6496853	6691811	6556575	6386078	6579552	6884024	6937544	355.455		Sitaglyp	C1	854588	6920407	983676	87.6512	87.6433	0.0725262
D				6201632	6095714	6207807	5428921	5888737	5424305	6049904	6175144	6524177	355.455			C2	860400			87.5672
E				6061402	5503762	5495382	4899806	4986235	4434633	5717090	5388963	5843180	355.455			C3	850406			87.7116
F				5367227	4475597	4459994	4257838	3692008	4218058	5325359	5493291	5332035	355.455
G				3935378	3591484	3576044	2893752	2610187	2934006	4234371	4087969	4001075	355.455
H				2832597	2667637	2668627	2143765	1982271	2151734	3284501	2731657	3015029	355.455
Well ID	Name	Well	Conc/Dil	355.455	Count	Mean	Std Dev	CV (%)
BLK	Met	A1		989952	3	983676	8031	0.816
		A2		974625
		A3		986450
100% Aktivitet	QPos	B2		6832767	3	6920407	126159	1.823
		B3		6863452
		B1		7065002
Sitaglyp		C1		854588	3	855131	5019	0.587
		C2		860400
		C3		850406
PRO1		A4	0.01	6991918	3	6864029	138638	2.02
		A5	0.01	6883474
		A6	0.01	6716696
		B4	0.05	6740654	3	6649000	103598	1.558
		B5	0.05	6669748
		B6	0.05	6536598
		C4	0.1	6828375	3	6568510	232472	3.539
		C5	0.1	6380303
		C6	0.1	6496853
		D4	0.25	6201632	3	6168384	63010	1.021
		D5	0.25	6095714
		D6	0.25	6207807
		E4	0.5	6061402	3	5686849	324400	5.704
		E5	0.5	5503762
		E6	0.5	5495382
		F4	1	5367227	3	4767606	519346	10.893
		F5	1	4475597
		F6	1	4459994
		G4	2.5	3935378	3	3700969	203151	5.489
		G5	2.5	3591484
		G6	2.5	3576044
		H4	5	2832597	3	2722954	94955	3.487
		H5	5	2667637
		H6	5	2668627
PRO2		A7	0.01	6736122	3	7102635	318198	4.48
		A8	0.01	7308285
		A9	0.01	7263497
		B7	0.05	6438625	3	6806092	326434	4.796
		B8	0.05	7062525
		B9	0.05	6917127
		C7	0.1	6691811	3	6544821	153205	2.341
		C8	0.1	6556575
		C9	0.1	6386078
		D7	0.25	5428921	3	5580654	266817	4.781
		D8	0.25	5888737
		D9	0.25	5424305
		E7	0.5	4899806	3	4773558	296682	6.215
		E8	0.5	4986235
		E9	0.5	4434633
		F7	1	4257838	3	4055968	315826	7.787
		F8	1	3692008
		F9	1	4218058
		G7	2.5	2893752	3	2812648	176488	6.275
		G8	2.5	2610187
		G9	2.5	2934006
		H7	5	2143765	3	2092590	95622	4.57
		H8	5	1982271
		H9	5	2151734
PRO3		A10	0.01	7032143	3	7237042	217042	2.999
		A11	0.01	7214514
		A12	0.01	7464469
		B10	0.05	6595102	3	6870447	294769	4.29
		B11	0.05	6834833
		B12	0.05	7181405
		C10	0.1	6579552	3	6800373	193100	2.84
		C11	0.1	6884024
		C12	0.1	6937544
		D10	0.25	6049904	3	6249742	245779	3.933
		D11	0.25	6175144
		D12	0.25	6524177
		E10	0.5	5717090	3	5649744	234478	4.15
		E11	0.5	5388963
		E12	0.5	5843180
		F10	1	5325359	3	5383562	95087	1.766
		F11	1	5493291
		F12	1	5332035
		G10	2.5	4234371	3	4107805	117906	2.87
		G11	2.5	4087969
		G12	2.5	4001075
		H10	5	3284501	3	3010396	276451	9.183
		H11	5	2731657
		H12	5	3015029

## Sheet: Plate layout
28.02.22: DPP-IV inhibition study
Project:ProGo
Plate format															Samples	Short	Final Concentraions (mg/ml)
		1	2	3	4	5	6	7	8	9	10	11	12		Crude	C	0.01	0.05	0.1	0.25	0.5	1	2.5	5
	A	BW	BW	BW	C001_1	C001_2	C001_3	P001_1	P001_2	P001_3	R001_1	R001_2	R001_3		Permeate	P	0.01	0.05	0.1	0.25	0.5	1	2.5	5
	B	A	A	A	C005_1	C005_2	C005_3	P005_1	P005_2	P005_3	R005_1	R005_2	R005_3		Retentate	R	0.01	0.05	0.1	0.25	0.5	1	2.5	5
	C	S	S	S	C010_1	C010_2	C010_3	P010_1	P010_2	P010_3	R010_1	R010_2	R010_3		Sitagliptin	S	100 uM	Just use the supplied after the specified dilution
	D				C025_1	C025_2	C025_3	P025_1	P025_2	P025_3	R025_1	R025_2	R025_3
	E				C050_1	C050_2	C050_3	P050_1	P050_2	P050_3	R050_1	R050_2	R050_3		For C, R, and P = start by preparing the highet concentration 50 mg/ml (this gives a final conc. Of 5 mg/ml in the assay) in appx. 300 uL of water
	F				C100_1	C100_2	C100_3	P100_1	P100_2	P100_3	R100_1	R100_2	R100_3
	G				C250_1	C250_2	C250_3	P250_1	P250_2	P250_3	R250_1	R250_2	R250_3
	H				C500_1	C500_2	C500_3	P500_1	P500_2	P500_3	R500_1	R500_2	R500_3		Star concentration		0.1	0.5	1	2.5	5	10	25	50
																						50 uL (S)	100 ul (S)	S
																						200 uL B	100 ul B
